# Supplementary material for: Brain transcriptome of the violet-eared waxbill Uraeginthus granatina and recent evolution in the songbird genome
Source: Open Biol. 2013 Sep;3(9):130063. doi: 10.1098/rsob.130063 (PMC3787746; doi:10.1098/rsob.130063)
Supplement: Gene Ontology analysis of detected trasncripts [file rsob130063supp1.xlsx]

## Sheet: Sheet1
GO	go_description	total	expectation	observation	hypergeometric	adj.hyper	fisher	adj.fisher
GO:0005515	protein binding	5548	3836	4360	8.5e-92	5.9e-88	1.3e-91	8.9e-88
GO:0004984	olfactory receptor activity	168	116	2	1	1	1.1e-82	2.5e-79
GO:0050911	detection of chemical stimulus involved in sensory perception of smell	168	116	2	1	1	1.1e-82	2.5e-79
GO:0007186	G-protein coupled receptor signaling pathway	556	384	222	1	1	7.9e-48	1.4e-44
GO:0005200	structural constituent of cytoskeleton	115	80	7	1	1	9.4e-47	1.3e-43
GO:0004930	G-protein coupled receptor activity	427	295	158	1	1	5.9e-44	6.9e-41
GO:0005882	intermediate filament	141	97	20	1	1	3.6e-42	3.6e-39
GO:0005737	cytoplasm	1849	1278	1509	5.1e-39	1.8e-35	9.4e-39	8.3e-36
GO:0004871	signal transducer activity	524	362	244	1	1	7.6e-28	5.9e-25
GO:0004872	receptor activity	596	412	287	1	1	1.1e-27	8e-25
GO:0000166	nucleotide binding	1290	892	1050	9.2e-26	2.2e-22	1.5e-25	9.6e-23
GO:0005739	mitochondrion	801	554	666	8.2e-21	1.4e-17	1.7e-20	9.7e-18
GO:0005576	extracellular region	340	235	154	1	1	3.7e-20	2e-17
GO:0043565	sequence-specific DNA binding	430	297	209	1	1	2.1e-19	1.1e-16
GO:0003700	sequence-specific DNA binding transcription factor activity	518	358	276	1	1	1.4e-14	6.6e-12
GO:0005634	nucleus	2257	1561	1707	5.2e-14	7.3e-11	9.4e-14	4.1e-11
GO:0005730	nucleolus	246	170	218	3.1e-13	3.7e-10	4.7e-13	1.9e-10
GO:0016740	transferase activity	388	268	328	1.1e-12	1.1e-09	1.8e-12	7.1e-10
GO:0000786	nucleosome	59	41	15	1	1	5.6e-12	2.1e-09
GO:0006955	immune response	94	65	33	1	1	1e-11	3.7e-09
GO:0005829	cytosol	277	192	237	1.4e-10	1.2e-07	2.5e-10	8.4e-08
GO:0005813	centrosome	171	118	153	2e-10	1.6e-07	3.2e-10	1e-07
GO:0003676	nucleic acid binding	960	664	578	1	1	1.2e-09	3.7e-07
GO:0005794	Golgi apparatus	313	216	263	7.6e-10	5.3e-07	1.3e-09	3.8e-07
GO:0006334	nucleosome assembly	67	46	22	1	1	1.5e-09	4.2e-07
GO:0005886	plasma membrane	811	561	635	1.2e-09	7.9e-07	2.2e-09	5.9e-07
GO:0005125	cytokine activity	62	43	20	1	1	2.5e-09	6.4e-07
GO:0005783	endoplasmic reticulum	271	187	229	3.3e-09	1.9e-06	5.3e-09	1.3e-06
GO:0008270	zinc ion binding	1391	962	866	1	1	7.4e-09	1.8e-06
GO:0005488	binding	679	469	535	5.1e-09	2.8e-06	9.5e-09	2.2e-06
GO:0006355	regulation of transcription, DNA-dependent	670	463	396	1	1	1.7e-08	3.8e-06
GO:0006886	intracellular protein transport	217	150	186	9.9e-09	5e-06	1.8e-08	4e-06
GO:0016887	ATPase activity	108	75	99	1.5e-08	6.7e-06	2.4e-08	5.1e-06
GO:0016301	kinase activity	224	155	191	1.5e-08	6.7e-06	3e-08	6.3e-06
GO:0016021	integral to membrane	1812	1253	1152	1	1	4.8e-08	9.7e-06
GO:0017111	nucleoside-triphosphatase activity	120	83	108	4.6e-08	1.9e-05	7.7e-08	1.5e-05
GO:0016310	phosphorylation	217	150	184	6.9e-08	2.7e-05	1.1e-07	2.1e-05
GO:0046872	metal ion binding	827	572	637	1.3e-07	4.7e-05	2.2e-07	4e-05
GO:0006511	ubiquitin-dependent protein catabolic process	116	80	104	1.3e-07	4.7e-05	2.5e-07	4.5e-05
GO:0007165	signal transduction	938	649	577	1	1	2.7e-07	4.7e-05
GO:0000976	transcription regulatory region sequence-specific DNA binding	36	25	10	1	1	3.8e-07	6.6e-05
GO:0005179	hormone activity	46	32	15	1	1	4e-07	6.7e-05
GO:0030424	axon	69	48	65	3.3e-07	0.00011	5.7e-07	9.3e-05
GO:0008083	growth factor activity	77	53	32	1	1	6.5e-07	0.0001
GO:0004842	ubiquitin-protein ligase activity	131	91	115	4.5e-07	0.00014	8.3e-07	0.00012
GO:0005543	phospholipid binding	242	167	201	4.7e-07	0.00014	7.4e-07	0.00012
GO:0005694	chromosome	82	57	35	1	1	8.2e-07	0.00012
GO:0000287	magnesium ion binding	108	75	96	1.1e-06	0.0003	1.7e-06	0.00025
GO:0005524	ATP binding	1189	822	894	8.6e-07	0.00025	1.7e-06	0.00025
GO:0019882	antigen processing and presentation	21	15	4	1	1	3.1e-06	0.00044
GO:0003677	DNA binding	907	627	564	1	1	3.7e-06	0.00051
GO:0043231	intracellular membrane-bounded organelle	165	114	140	2.4e-06	0.00061	3.8e-06	0.00051
GO:0006200	ATP catabolic process	90	62	81	2.3e-06	0.00061	5e-06	0.00066
GO:0016567	protein ubiquitination	107	74	94	4.8e-06	0.0012	7.6e-06	0.00099
GO:0004386	helicase activity	106	73	93	6.1e-06	0.0015	1.1e-05	0.0014
GO:0006281	DNA repair	101	70	89	6.4e-06	0.0015	1.1e-05	0.0014
GO:0008009	chemokine activity	17	12	3	1	1	1.7e-05	0.0021
GO:0007275	multicellular organismal development	141	97	73	1	1	2e-05	0.0024
GO:0008026	ATP-dependent helicase activity	74	51	67	1.1e-05	0.0024	2.1e-05	0.0024
GO:0005654	nucleoplasm	62	43	57	1.6e-05	0.0032	2.4e-05	0.0028
GO:0005743	mitochondrial inner membrane	126	87	108	1.3e-05	0.0028	2.4e-05	0.0028
GO:0043966	histone H3 acetylation	30	21	30	1.5e-05	0.0032	2.7e-05	0.0031
GO:0030529	ribonucleoprotein complex	106	73	92	1.9e-05	0.0037	3.1e-05	0.0034
GO:0016787	hydrolase activity	596	412	457	1.9e-05	0.0037	3.5e-05	0.0038
GO:0006464	cellular protein modification process	61	42	56	2.1e-05	0.004	3.6e-05	0.0039
GO:0030425	dendrite	49	34	46	2.6e-05	0.0048	3.7e-05	0.0039
GO:0006950	response to stress	36	25	35	2.9e-05	0.0051	3.9e-05	0.0041
GO:0035589	G-protein coupled purinergic nucleotide receptor signaling pathway	24	17	7	1	1	6.4e-05	0.0066
GO:0045028	G-protein coupled purinergic nucleotide receptor activity	24	17	7	1	1	6.4e-05	0.0066
GO:0006397	mRNA processing	27	19	27	4.7e-05	0.0082	7.4e-05	0.0074
GO:0008565	protein transporter activity	46	32	43	6.6e-05	0.011	9e-05	0.0089
GO:0003723	RNA binding	240	166	193	5e-05	0.0086	9.6e-05	0.0093
GO:0007602	phototransduction	13	9	2	1	1	9.6e-05	0.0093
GO:0045595	regulation of cell differentiation	17	12	4	1	1	0.00014	0.013
GO:0006302	double-strand break repair	32	22	31	0.00011	0.018	0.00016	0.015
GO:0004252	serine-type endopeptidase activity	98	68	50	1	1	0.00017	0.016
GO:0005509	calcium ion binding	436	301	336	0.00012	0.018	0.00022	0.019
GO:0006412	translation	154	106	127	0.00012	0.018	0.00021	0.019
GO:0015031	protein transport	203	140	164	0.00011	0.018	0.00022	0.019
GO:0016881	acid-amino acid ligase activity	65	45	58	0.00012	0.018	0.00022	0.019
GO:0043025	neuronal cell body	74	51	65	0.00015	0.021	0.00022	0.019
GO:0005097	Rab GTPase activator activity	37	26	35	0.00017	0.024	0.00026	0.021
GO:0032313	regulation of Rab GTPase activity	37	26	35	0.00017	0.024	0.00026	0.021
GO:0032851	positive regulation of Rab GTPase activity	37	26	35	0.00017	0.024	0.00026	0.021
GO:0007155	cell adhesion	161	111	132	0.00015	0.021	0.00028	0.023
GO:0006310	DNA recombination	42	29	39	0.00022	0.028	0.00033	0.027
GO:0007601	visual perception	20	14	6	1	1	0.00036	0.028
GO:0014069	postsynaptic density	23	16	23	0.0002	0.027	0.00035	0.028
GO:0030163	protein catabolic process	23	16	23	0.0002	0.027	0.00035	0.028
GO:0005624	membrane fraction	154	106	126	0.00025	0.03	0.00042	0.033
GO:0018105	peptidyl-serine phosphorylation	30	21	29	0.00022	0.028	0.00046	0.036
GO:0031625	ubiquitin protein ligase binding	85	59	73	0.00029	0.035	0.00055	0.042
GO:0051087	chaperone binding	21	15	21	0.00043	0.049	0.00058	0.044
GO:0009378	four-way junction helicase activity	22	15	22	0.0003	0.035	0.00064	0.046
GO:0019901	protein kinase binding	140	97	115	0.00033	0.039	0.00061	0.046
GO:0022625	cytosolic large ribosomal subunit	34	24	32	0.00045	0.049	0.00064	0.046
GO:0047485	protein N-terminus binding	34	24	32	0.00045	0.049	0.00064	0.046
GO:0048471	perinuclear region of cytoplasm	135	93	111	0.00039	0.045	0.00069	0.05
GO:0004181	metallocarboxypeptidase activity	19	13	6	1	1	0.00083	0.057
GO:0006952	defense response	19	13	6	1	1	0.00083	0.057
GO:0032982	myosin filament	13	9	3	1	1	0.00083	0.057
GO:0050896	response to stimulus	19	13	6	1	1	0.00083	0.057
GO:0005840	ribosome	125	86	103	0.00054	0.055	0.00089	0.061
GO:0005525	GTP binding	263	182	206	0.00051	0.054	0.00093	0.063
GO:0005792	microsome	50	35	45	0.00046	0.05	0.001	0.065
GO:0006413	translational initiation	33	23	31	0.00062	0.061	0.001	0.065
GO:0006457	protein folding	100	69	84	0.00051	0.054	0.001	0.065
GO:0006879	cellular iron ion homeostasis	20	14	20	0.00062	0.061	0.00098	0.065
GO:0071013	catalytic step 2 spliceosome	49	34	44	0.00061	0.061	0.00096	0.065
GO:0007243	intracellular protein kinase cascade	38	26	35	0.00073	0.071	0.0012	0.078
GO:0016192	vesicle-mediated transport	98	68	82	0.00076	0.073	0.0013	0.085
GO:0005044	scavenger receptor activity	35	24	15	1	1	0.0014	0.089
GO:0007010	cytoskeleton organization	48	33	43	0.0008	0.075	0.0014	0.089
GO:0008081	phosphoric diester hydrolase activity	48	33	43	0.0008	0.075	0.0014	0.089
GO:0042612	MHC class I protein complex	8	6	1	1	1	0.0016	0.094
GO:0042613	MHC class II protein complex	8	6	1	1	1	0.0016	0.094
GO:0019717	synaptosome	32	22	30	0.00084	0.078	0.0016	0.097
GO:0004402	histone acetyltransferase activity	19	13	19	0.0009	0.082	0.0017	0.1
GO:0005085	guanyl-nucleotide exchange factor activity	70	48	60	0.0011	0.096	0.0017	0.1
GO:0000776	kinetochore	36	25	33	0.0013	0.1	0.0019	0.11
GO:0003729	mRNA binding	25	17	24	0.0012	0.1	0.0018	0.11
GO:0005625	soluble fraction	61	42	53	0.0011	0.096	0.002	0.11
GO:0007156	homophilic cell adhesion	61	42	53	0.0011	0.096	0.002	0.11
GO:0000139	Golgi membrane	47	32	42	0.001	0.092	0.0022	0.12
GO:0008152	metabolic process	537	371	403	0.0012	0.1	0.0023	0.12
GO:0009881	photoreceptor activity	14	10	4	1	1	0.0021	0.12
GO:0018298	protein-chromophore linkage	14	10	4	1	1	0.0021	0.12
GO:0035556	intracellular signal transduction	211	146	166	0.0012	0.1	0.002	0.12
GO:0051056	regulation of small GTPase mediated signal transduction	42	29	38	0.001	0.092	0.0021	0.12
GO:0003743	translation initiation factor activity	30	21	28	0.0016	0.12	0.0025	0.13
GO:0004221	ubiquitin thiolesterase activity	65	45	56	0.0013	0.1	0.0027	0.14
GO:0005643	nuclear pore	17	12	17	0.0019	0.14	0.0027	0.14
GO:0043130	ubiquitin binding	17	12	17	0.0019	0.14	0.0027	0.14
GO:0051082	unfolded protein binding	65	45	56	0.0013	0.1	0.0027	0.14
GO:0000209	protein polyubiquitination	35	24	32	0.0017	0.13	0.0029	0.15
GO:0008092	cytoskeletal protein binding	35	24	32	0.0017	0.13	0.0029	0.15
GO:0043547	positive regulation of GTPase activity	54	37	47	0.002	0.14	0.003	0.15
GO:0051287	NAD binding	24	17	23	0.0017	0.13	0.003	0.15
GO:0003735	structural constituent of ribosome	123	85	100	0.0016	0.12	0.0031	0.16
GO:0005096	GTPase activator activity	50	35	44	0.0017	0.13	0.0031	0.16
GO:0006351	transcription, DNA-dependent	210	145	125	1	1	0.0032	0.16
GO:0045202	synapse	94	65	78	0.0017	0.13	0.0033	0.16
GO:0006810	transport	589	407	439	0.0019	0.14	0.0035	0.17
GO:0032259	methylation	67	46	57	0.0022	0.15	0.0034	0.17
GO:0019899	enzyme binding	88	61	73	0.0024	0.16	0.0037	0.18
GO:0030334	regulation of cell migration	29	20	27	0.0021	0.15	0.0039	0.19
GO:0000785	chromatin	34	24	31	0.0023	0.16	0.0044	0.21
GO:0016607	nuclear speck	33	23	30	0.0031	0.2	0.0044	0.21
GO:0000502	proteasome complex	22	15	21	0.0032	0.2	0.0047	0.22
GO:0001759	organ induction	13	9	4	1	1	0.005	0.22
GO:0007030	Golgi organization	16	11	16	0.0027	0.18	0.0047	0.22
GO:0016323	basolateral plasma membrane	38	26	34	0.0031	0.2	0.0046	0.22
GO:0016363	nuclear matrix	22	15	21	0.0032	0.2	0.0047	0.22
GO:0019003	GDP binding	16	11	16	0.0027	0.18	0.0047	0.22
GO:0048008	platelet-derived growth factor receptor signaling pathway	16	11	16	0.0027	0.18	0.0047	0.22
GO:0044424	intracellular part	9	6	2	1	1	0.0051	0.23
GO:0070469	respiratory chain	11	8	3	1	1	0.0052	0.23
GO:0007264	small GTPase mediated signal transduction	189	131	148	0.0031	0.2	0.0054	0.24
GO:0003924	GTPase activity	173	120	136	0.0034	0.21	0.0061	0.27
GO:0006954	inflammatory response	46	32	23	1	1	0.0064	0.28
GO:0001726	ruffle	32	22	29	0.0041	0.25	0.0066	0.29
GO:0016779	nucleotidyltransferase activity	37	26	33	0.004	0.25	0.0068	0.29
GO:0005922	connexon complex	20	14	8	1	1	0.0072	0.31
GO:0000049	tRNA binding	14	10	14	0.0057	0.31	0.0078	0.32
GO:0003995	acyl-CoA dehydrogenase activity	14	10	14	0.0057	0.31	0.0078	0.32
GO:0005814	centriole	21	15	20	0.0045	0.27	0.0076	0.32
GO:0008289	lipid binding	29	20	13	1	1	0.0077	0.32
GO:0016579	protein deubiquitination	14	10	14	0.0057	0.31	0.0078	0.32
GO:0016757	transferase activity, transferring glycosyl groups	97	67	79	0.0044	0.26	0.0078	0.32
GO:0043197	dendritic spine	14	10	14	0.0057	0.31	0.0078	0.32
GO:0043401	steroid hormone mediated signaling pathway	49	34	25	1	1	0.0081	0.33
GO:0005881	cytoplasmic microtubule	15	10	15	0.0039	0.24	0.0085	0.35
GO:0006506	GPI anchor biosynthetic process	15	10	15	0.0039	0.24	0.0085	0.35
GO:0008168	methyltransferase activity	84	58	69	0.0051	0.29	0.0089	0.36
GO:0005681	spliceosomal complex	26	18	24	0.0052	0.3	0.0093	0.37
GO:0005911	cell-cell junction	45	31	39	0.0057	0.31	0.0092	0.37
GO:0003779	actin binding	131	91	104	0.0057	0.31	0.01	0.4
GO:0006974	response to DNA damage stimulus	79	55	65	0.006	0.33	0.01	0.4
GO:0008021	synaptic vesicle	41	28	36	0.0049	0.29	0.01	0.4
GO:0008022	protein C-terminus binding	59	41	50	0.0048	0.29	0.01	0.4
GO:0006260	DNA replication	66	46	55	0.0067	0.35	0.011	0.42
GO:0005126	cytokine receptor binding	10	7	3	1	1	0.012	0.44
GO:0005245	voltage-gated calcium channel activity	19	13	18	0.0085	0.4	0.012	0.44
GO:0005769	early endosome	48	33	41	0.008	0.4	0.012	0.44
GO:0006665	sphingolipid metabolic process	6	4	1	1	1	0.012	0.44
GO:0006693	prostaglandin metabolic process	6	4	1	1	1	0.012	0.44
GO:0007610	behavior	19	13	18	0.0085	0.4	0.012	0.44
GO:0008060	ARF GTPase activator activity	19	13	18	0.0085	0.4	0.012	0.44
GO:0008188	neuropeptide receptor activity	6	4	1	1	1	0.012	0.44
GO:0010008	endosome membrane	19	13	18	0.0085	0.4	0.012	0.44
GO:0015630	microtubule cytoskeleton	49	34	42	0.0064	0.34	0.012	0.44
GO:0016829	lyase activity	48	33	41	0.008	0.4	0.012	0.44
GO:0023019	signal transduction involved in regulation of gene expression	12	8	4	1	1	0.011	0.44
GO:0032312	regulation of ARF GTPase activity	19	13	18	0.0085	0.4	0.012	0.44
GO:0032436	positive regulation of proteasomal ubiquitin-dependent protein catabolic process	19	13	18	0.0085	0.4	0.012	0.44
GO:0032733	positive regulation of interleukin-10 production	6	4	1	1	1	0.012	0.44
GO:0045095	keratin filament	6	4	1	1	1	0.012	0.44
GO:0045892	negative regulation of transcription, DNA-dependent	221	153	170	0.0061	0.33	0.012	0.44
GO:0000793	condensed chromosome	20	14	19	0.0062	0.33	0.013	0.45
GO:0001516	prostaglandin biosynthetic process	8	6	2	1	1	0.013	0.45
GO:0005622	intracellular	1674	1157	1113	0.99	1	0.013	0.45
GO:0005777	peroxisome	44	30	38	0.0072	0.37	0.013	0.45
GO:0005811	lipid particle	13	9	13	0.0082	0.4	0.013	0.45
GO:0010718	positive regulation of epithelial to mesenchymal transition	13	9	13	0.0082	0.4	0.013	0.45
GO:0016573	histone acetylation	13	9	13	0.0082	0.4	0.013	0.45
GO:0022604	regulation of cell morphogenesis	13	9	13	0.0082	0.4	0.013	0.45
GO:0031227	intrinsic to endoplasmic reticulum membrane	13	9	13	0.0082	0.4	0.013	0.45
GO:0043022	ribosome binding	13	9	13	0.0082	0.4	0.013	0.45
GO:0045165	cell fate commitment	38	26	19	1	1	0.014	0.45
GO:0050482	arachidonic acid secretion	8	6	2	1	1	0.013	0.45
GO:0016706	oxidoreductase activity, acting on paired donors, with incorporation or reduction of molecular oxygen, 2-oxoglutarate as one donor, and incorporation of one atom each of oxygen into both donors	24	17	22	0.0095	0.42	0.014	0.47
GO:0017137	Rab GTPase binding	24	17	22	0.0095	0.42	0.014	0.47
GO:0070936	protein K48-linked ubiquitination	24	17	22	0.0095	0.42	0.014	0.47
GO:0005819	spindle	34	24	30	0.0088	0.41	0.015	0.49
GO:0006364	rRNA processing	29	20	26	0.0094	0.42	0.015	0.49
GO:0004089	carbonate dehydratase activity	14	10	5	1	1	0.016	0.51
GO:0016605	PML body	30	21	27	0.0071	0.37	0.016	0.51
GO:0043161	proteasomal ubiquitin-dependent protein catabolic process	30	21	27	0.0071	0.37	0.016	0.51
GO:0090190	positive regulation of branching involved in ureteric bud morphogenesis	14	10	5	1	1	0.016	0.51
GO:0016020	membrane	1831	1266	1310	0.0086	0.4	0.016	0.52
GO:0055085	transmembrane transport	369	255	276	0.0091	0.42	0.016	0.52
GO:0008017	microtubule binding	47	32	40	0.01	0.44	0.017	0.54
GO:0003707	steroid hormone receptor activity	48	33	25	1	1	0.018	0.55
GO:0005921	gap junction	26	18	12	1	1	0.017	0.55
GO:0016477	cell migration	56	39	47	0.0091	0.42	0.019	0.59
GO:0022627	cytosolic small ribosomal subunit	18	12	17	0.012	0.47	0.019	0.59
GO:0030131	clathrin adaptor complex	18	12	17	0.012	0.47	0.019	0.59
GO:0030433	ER-associated protein catabolic process	18	12	17	0.012	0.47	0.019	0.59
GO:0051276	chromosome organization	18	12	17	0.012	0.47	0.019	0.59
GO:0051301	cell division	18	12	17	0.012	0.47	0.019	0.59
GO:0020037	heme binding	97	67	56	0.99	1	0.02	0.6
GO:0030036	actin cytoskeleton organization	63	44	52	0.012	0.47	0.02	0.6
GO:0006184	GTP catabolic process	160	111	124	0.012	0.47	0.02	0.61
GO:0009058	biosynthetic process	64	44	53	0.0099	0.44	0.02	0.61
GO:0000123	histone acetyltransferase complex	11	8	11	0.017	0.57	0.022	0.62
GO:0000159	protein phosphatase type 2A complex	11	8	11	0.017	0.57	0.022	0.62
GO:0000184	nuclear-transcribed mRNA catabolic process, nonsense-mediated decay	11	8	11	0.017	0.57	0.022	0.62
GO:0000381	regulation of alternative nuclear mRNA splicing, via spliceosome	12	8	12	0.012	0.47	0.023	0.62
GO:0001948	glycoprotein binding	12	8	12	0.012	0.47	0.023	0.62
GO:0004714	transmembrane receptor protein tyrosine kinase activity	32	22	28	0.015	0.54	0.022	0.62
GO:0005154	epidermal growth factor receptor binding	12	8	12	0.012	0.47	0.023	0.62
GO:0005844	polysome	12	8	12	0.012	0.47	0.023	0.62
GO:0005891	voltage-gated calcium channel complex	12	8	12	0.012	0.47	0.023	0.62
GO:0005942	phosphatidylinositol 3-kinase complex	11	8	11	0.017	0.57	0.022	0.62
GO:0006396	RNA processing	50	35	42	0.013	0.5	0.021	0.62
GO:0006662	glycerol ether metabolic process	12	8	12	0.012	0.47	0.023	0.62
GO:0006914	autophagy	12	8	12	0.012	0.47	0.023	0.62
GO:0015035	protein disulfide oxidoreductase activity	23	16	21	0.013	0.49	0.022	0.62
GO:0017124	SH3 domain binding	32	22	28	0.015	0.54	0.022	0.62
GO:0018024	histone-lysine N-methyltransferase activity	23	16	21	0.013	0.49	0.022	0.62
GO:0019894	kinesin binding	12	8	12	0.012	0.47	0.023	0.62
GO:0030170	pyridoxal phosphate binding	50	35	42	0.013	0.5	0.021	0.62
GO:0031901	early endosome membrane	11	8	11	0.017	0.57	0.022	0.62
GO:0038032	termination of G-protein coupled receptor signaling pathway	28	19	25	0.012	0.48	0.023	0.62
GO:0042626	ATPase activity, coupled to transmembrane movement of substances	23	16	21	0.013	0.49	0.022	0.62
GO:0043169	cation binding	33	23	29	0.011	0.47	0.022	0.62
GO:0043484	regulation of RNA splicing	11	8	11	0.017	0.57	0.022	0.62
GO:0045739	positive regulation of DNA repair	12	8	12	0.012	0.47	0.023	0.62
GO:0045787	positive regulation of cell cycle	12	8	12	0.012	0.47	0.023	0.62
GO:0050730	regulation of peptidyl-tyrosine phosphorylation	11	8	11	0.017	0.57	0.022	0.62
GO:0051225	spindle assembly	11	8	11	0.017	0.57	0.022	0.62
GO:0055038	recycling endosome membrane	11	8	11	0.017	0.57	0.022	0.62
GO:0003713	transcription coactivator activity	75	52	61	0.012	0.49	0.023	0.63
GO:0000226	microtubule cytoskeleton organization	45	31	38	0.015	0.57	0.024	0.64
GO:0003714	transcription corepressor activity	62	43	51	0.015	0.54	0.027	0.7
GO:0030027	lamellipodium	41	28	35	0.014	0.54	0.027	0.7
GO:0070588	calcium ion transmembrane transport	41	28	35	0.014	0.54	0.027	0.7
GO:0003964	RNA-directed DNA polymerase activity	30	21	15	0.99	1	0.029	0.76
GO:0006278	RNA-dependent DNA replication	30	21	15	0.99	1	0.029	0.76
GO:0031072	heat shock protein binding	49	34	41	0.016	0.57	0.029	0.76
GO:0030414	peptidase inhibitor activity	13	9	5	1	1	0.03	0.77
GO:0007040	lysosome organization	17	12	16	0.016	0.57	0.032	0.79
GO:0008094	DNA-dependent ATPase activity	17	12	16	0.016	0.57	0.032	0.79
GO:0008180	signalosome	17	12	16	0.016	0.57	0.032	0.79
GO:0008284	positive regulation of cell proliferation	173	120	106	0.99	1	0.031	0.79
GO:0008305	integrin complex	17	12	16	0.016	0.57	0.032	0.79
GO:0016820	hydrolase activity, acting on acid anhydrides, catalyzing transmembrane movement of substances	31	21	27	0.019	0.61	0.031	0.79
GO:0018107	peptidyl-threonine phosphorylation	16	11	15	0.022	0.68	0.031	0.79
GO:0030288	outer membrane-bounded periplasmic space	16	11	15	0.022	0.68	0.031	0.79
GO:0031252	cell leading edge	16	11	15	0.022	0.68	0.031	0.79
GO:0042787	protein ubiquitination involved in ubiquitin-dependent protein catabolic process	17	12	16	0.016	0.57	0.032	0.79
GO:0050808	synapse organization	16	11	15	0.022	0.68	0.031	0.79
GO:0051592	response to calcium ion	17	12	16	0.016	0.57	0.032	0.79
GO:0003682	chromatin binding	149	103	115	0.018	0.6	0.032	0.8
GO:0003712	transcription cofactor activity	21	15	19	0.022	0.68	0.034	0.81
GO:0004415	hyalurononglucosaminidase activity	5	3	1	1	1	0.034	0.81
GO:0004713	protein tyrosine kinase activity	431	298	318	0.018	0.6	0.034	0.81
GO:0005178	integrin binding	22	15	20	0.017	0.57	0.034	0.81
GO:0005929	cilium	26	18	23	0.021	0.67	0.033	0.81
GO:0008234	cysteine-type peptidase activity	77	53	62	0.018	0.58	0.035	0.81
GO:0010460	positive regulation of heart rate	5	3	1	1	1	0.034	0.81
GO:0015701	bicarbonate transport	5	3	1	1	1	0.034	0.81
GO:0016627	oxidoreductase activity, acting on the CH-CH group of donors	21	15	19	0.022	0.68	0.034	0.81
GO:0016874	ligase activity	77	53	62	0.018	0.58	0.035	0.81
GO:0019903	protein phosphatase binding	22	15	20	0.017	0.57	0.034	0.81
GO:0030426	growth cone	21	15	19	0.022	0.68	0.034	0.81
GO:0034968	histone lysine methylation	22	15	20	0.017	0.57	0.034	0.81
GO:0042773	ATP synthesis coupled electron transport	5	3	1	1	1	0.034	0.81
GO:0045111	intermediate filament cytoskeleton	27	19	24	0.016	0.57	0.034	0.81
GO:0051925	regulation of calcium ion transport via voltage-gated calcium channel activity	21	15	19	0.022	0.68	0.034	0.81
GO:0005789	endoplasmic reticulum membrane	68	47	55	0.021	0.67	0.035	0.82
GO:0046777	protein autophosphorylation	68	47	55	0.021	0.67	0.035	0.82
GO:0004176	ATP-dependent peptidase activity	10	7	10	0.025	0.7	0.037	0.83
GO:0004180	carboxypeptidase activity	18	12	8	0.99	1	0.037	0.83
GO:0005801	cis-Golgi network	10	7	10	0.025	0.7	0.037	0.83
GO:0005802	trans-Golgi network	39	27	33	0.022	0.68	0.037	0.83
GO:0006611	protein export from nucleus	10	7	10	0.025	0.7	0.037	0.83
GO:0008601	protein phosphatase type 2A regulator activity	10	7	10	0.025	0.7	0.037	0.83
GO:0016568	chromatin modification	10	7	10	0.025	0.7	0.037	0.83
GO:0016594	glycine binding	10	7	10	0.025	0.7	0.037	0.83
GO:0019838	growth factor binding	10	7	10	0.025	0.7	0.037	0.83
GO:0031105	septin complex	10	7	10	0.025	0.7	0.037	0.83
GO:0033613	activating transcription factor binding	10	7	10	0.025	0.7	0.037	0.83
GO:0043518	negative regulation of DNA damage response, signal transduction by p53 class mediator	10	7	10	0.025	0.7	0.037	0.83
GO:0045740	positive regulation of DNA replication	10	7	10	0.025	0.7	0.037	0.83
GO:0046854	phosphatidylinositol phosphorylation	39	27	33	0.022	0.68	0.037	0.83
GO:0048487	beta-tubulin binding	10	7	10	0.025	0.7	0.037	0.83
GO:0071526	semaphorin-plexin signaling pathway	10	7	10	0.025	0.7	0.037	0.83
GO:0003824	catalytic activity	588	407	429	0.022	0.68	0.04	0.87
GO:0006812	cation transport	72	50	58	0.021	0.67	0.04	0.87
GO:0007169	transmembrane receptor protein tyrosine kinase signaling pathway	47	32	39	0.024	0.7	0.04	0.87
GO:0016616	oxidoreductase activity, acting on the CH-OH group of donors, NAD or NADP as acceptor	48	33	40	0.02	0.65	0.04	0.88
GO:0010466	negative regulation of peptidase activity	14	10	6	0.99	1	0.043	0.92
GO:0022900	electron transport chain	14	10	6	0.99	1	0.043	0.92
GO:0048863	stem cell differentiation	11	8	4	0.99	1	0.042	0.92
GO:0043123	positive regulation of I-kappaB kinase/NF-kappaB cascade	75	52	60	0.024	0.7	0.044	0.96
GO:0003725	double-stranded RNA binding	29	20	25	0.031	0.77	0.046	0.97
GO:0005216	ion channel activity	202	140	153	0.023	0.68	0.046	0.97
GO:0007229	integrin-mediated signaling pathway	30	21	26	0.024	0.7	0.046	0.97
GO:0016746	transferase activity, transferring acyl groups	43	30	36	0.024	0.7	0.046	0.97
GO:0042393	histone binding	29	20	25	0.031	0.77	0.046	0.97
GO:0005874	microtubule	86	59	68	0.027	0.74	0.047	0.99
GO:0042803	protein homodimerization activity	255	176	191	0.025	0.7	0.047	0.99
GO:0000002	mitochondrial genome maintenance	2	1	2	0.48	0.87	1	1
GO:0000010	trans-hexaprenyltranstransferase activity	2	1	1	0.9	0.96	0.52	1
GO:0000012	single strand break repair	4	3	4	0.23	0.87	0.32	1
GO:0000014	single-stranded DNA specific endodeoxyribonuclease activity	1	1	1	0.69	0.87	1	1
GO:0000015	phosphopyruvate hydratase complex	4	3	2	0.91	0.96	0.59	1
GO:0000018	regulation of DNA recombination	1	1	1	0.69	0.87	1	1
GO:0000019	regulation of mitotic recombination	1	1	1	0.69	0.87	1	1
GO:0000026	alpha-1,2-mannosyltransferase activity	1	1	1	0.69	0.87	1	1
GO:0000028	ribosomal small subunit assembly	1	1	1	0.69	0.87	1	1
GO:0000030	mannosyltransferase activity	7	5	6	0.31	0.87	0.68	1
GO:0000033	alpha-1,3-mannosyltransferase activity	1	1	1	0.69	0.87	1	1
GO:0000036	acyl carrier activity	4	3	3	0.64	0.87	1	1
GO:0000038	very long-chain fatty acid metabolic process	6	4	6	0.11	0.87	0.19	1
GO:0000042	protein targeting to Golgi	6	4	6	0.11	0.87	0.19	1
GO:0000045	autophagic vacuole assembly	14	10	13	0.041	0.87	0.078	1
GO:0000046	autophagic vacuole fusion	1	1	1	0.69	0.87	1	1
GO:0000052	citrulline metabolic process	1	1	1	0.69	0.87	1	1
GO:0000056	ribosomal small subunit export from nucleus	1	1	1	0.69	0.87	1	1
GO:0000060	protein import into nucleus, translocation	9	6	8	0.18	0.87	0.29	1
GO:0000062	fatty-acyl-CoA binding	6	4	6	0.11	0.87	0.19	1
GO:0000064	L-ornithine transmembrane transporter activity	1	1	1	0.69	0.87	1	1
GO:0000070	mitotic sister chromatid segregation	8	6	6	0.53	0.87	1	1
GO:0000073	spindle pole body separation	1	1	1	0.69	0.87	1	1
GO:0000075	cell cycle checkpoint	4	3	3	0.64	0.87	1	1
GO:0000076	DNA replication checkpoint	1	1	1	0.69	0.87	1	1
GO:0000077	DNA damage checkpoint	13	9	12	0.056	0.87	0.078	1
GO:0000079	regulation of cyclin-dependent protein kinase activity	24	17	17	0.53	0.87	1	1
GO:0000080	G1 phase of mitotic cell cycle	3	2	3	0.33	0.87	0.56	1
GO:0000082	G1/S transition of mitotic cell cycle	28	19	21	0.33	0.87	0.68	1
GO:0000083	regulation of transcription involved in G1/S phase of mitotic cell cycle	4	3	4	0.23	0.87	0.32	1
GO:0000084	S phase of mitotic cell cycle	4	3	4	0.23	0.87	0.32	1
GO:0000085	G2 phase of mitotic cell cycle	1	1	1	0.69	0.87	1	1
GO:0000086	G2/M transition of mitotic cell cycle	15	10	10	0.7	0.87	0.79	1
GO:0000087	M phase of mitotic cell cycle	3	2	1	0.97	0.99	0.23	1
GO:0000089	mitotic metaphase	4	3	3	0.64	0.87	1	1
GO:0000103	sulfate assimilation	2	1	1	0.9	0.96	0.52	1
GO:0000109	nucleotide-excision repair complex	2	1	2	0.48	0.87	1	1
GO:0000110	nucleotide-excision repair factor 1 complex	1	1	1	0.69	0.87	1	1
GO:0000115	regulation of transcription involved in S phase of mitotic cell cycle	1	1	1	0.69	0.87	1	1
GO:0000117	regulation of transcription involved in G2/M-phase of mitotic cell cycle	1	1	1	0.69	0.87	1	1
GO:0000118	histone deacetylase complex	13	9	11	0.18	0.87	0.37	1
GO:0000122	negative regulation of transcription from RNA polymerase II promoter	245	169	171	0.44	0.87	0.89	1
GO:0000124	SAGA complex	1	1	1	0.69	0.87	1	1
GO:0000125	PCAF complex	1	1	1	0.69	0.87	1	1
GO:0000127	transcription factor TFIIIC complex	3	2	3	0.33	0.87	0.56	1
GO:0000132	establishment of mitotic spindle orientation	6	4	6	0.11	0.87	0.19	1
GO:0000137	Golgi cis cisterna	2	1	2	0.48	0.87	1	1
GO:0000138	Golgi trans cisterna	1	1	1	0.69	0.87	1	1
GO:0000145	exocyst	5	3	3	0.83	0.96	0.65	1
GO:0000146	microfilament motor activity	6	4	6	0.11	0.87	0.19	1
GO:0000149	SNARE binding	5	3	5	0.16	0.87	0.33	1
GO:0000151	ubiquitin ligase complex	28	19	24	0.039	0.87	0.065	1
GO:0000152	nuclear ubiquitin ligase complex	1	1	1	0.69	0.87	1	1
GO:0000153	cytoplasmic ubiquitin ligase complex	1	1	1	0.69	0.87	1	1
GO:0000154	rRNA modification	3	2	3	0.33	0.87	0.56	1
GO:0000155	two-component sensor activity	7	5	7	0.075	0.87	0.11	1
GO:0000156	two-component response regulator activity	2	1	2	0.48	0.87	1	1
GO:0000160	two-component signal transduction system (phosphorelay)	9	6	9	0.036	0.82	0.065	1
GO:0000164	protein phosphatase type 1 complex	2	1	2	0.48	0.87	1	1
GO:0000165	MAPK cascade	48	33	37	0.15	0.87	0.27	1
GO:0000170	sphingosine hydroxylase activity	1	1	1	0.69	0.87	1	1
GO:0000172	ribonuclease MRP complex	1	1	1	0.69	0.87	1	1
GO:0000175	3'-5'-exoribonuclease activity	3	2	3	0.33	0.87	0.56	1
GO:0000176	nuclear exosome (RNase complex)	3	2	3	0.33	0.87	0.56	1
GO:0000177	cytoplasmic exosome (RNase complex)	2	1	2	0.48	0.87	1	1
GO:0000178	exosome (RNase complex)	6	4	5	0.4	0.87	0.67	1
GO:0000179	rRNA (adenine-N6,N6-)-dimethyltransferase activity	3	2	3	0.33	0.87	0.56	1
GO:0000182	rDNA binding	1	1	1	0.69	0.87	1	1
GO:0000183	chromatin silencing at rDNA	4	3	3	0.64	0.87	1	1
GO:0000185	activation of MAPKKK activity	2	1	1	0.9	0.96	0.52	1
GO:0000186	activation of MAPKK activity	14	10	12	0.14	0.87	0.25	1
GO:0000187	activation of MAPK activity	31	21	24	0.21	0.87	0.44	1
GO:0000188	inactivation of MAPK activity	7	5	7	0.075	0.87	0.11	1
GO:0000210	NAD+ diphosphatase activity	1	1	1	0.69	0.87	1	1
GO:0000212	meiotic spindle organization	3	2	2	0.77	0.91	1	1
GO:0000213	tRNA-intron endonuclease activity	1	1	1	0.69	0.87	1	1
GO:0000214	tRNA-intron endonuclease complex	2	1	1	0.9	0.96	0.52	1
GO:0000221	vacuolar proton-transporting V-type ATPase, V1 domain	1	1	1	0.69	0.87	1	1
GO:0000228	nuclear chromosome	8	6	7	0.24	0.87	0.45	1
GO:0000235	astral microtubule	1	1	1	0.69	0.87	1	1
GO:0000239	pachytene	3	2	3	0.33	0.87	0.56	1
GO:0000240	diplotene	1	1	1	0.69	0.87	1	1
GO:0000242	pericentriolar material	8	6	8	0.052	0.87	0.12	1
GO:0000245	spliceosomal complex assembly	7	5	7	0.075	0.87	0.11	1
GO:0000266	mitochondrial fission	5	3	4	0.51	0.87	1	1
GO:0000276	mitochondrial proton-transporting ATP synthase complex, coupling factor F(o)	6	4	4	0.73	0.9	1	1
GO:0000278	mitotic cell cycle	10	7	9	0.14	0.87	0.3	1
GO:0000281	cytokinesis after mitosis	5	3	5	0.16	0.87	0.33	1
GO:0000289	nuclear-transcribed mRNA poly(A) tail shortening	2	1	2	0.48	0.87	1	1
GO:0000290	deadenylation-dependent decapping of nuclear-transcribed mRNA	3	2	2	0.77	0.91	1	1
GO:0000293	ferric-chelate reductase activity	3	2	3	0.33	0.87	0.56	1
GO:0000299	integral to membrane of membrane fraction	9	6	8	0.18	0.87	0.29	1
GO:0000300	peripheral to membrane of membrane fraction	2	1	2	0.48	0.87	1	1
GO:0000302	response to reactive oxygen species	9	6	8	0.18	0.87	0.29	1
GO:0000303	response to superoxide	4	3	3	0.64	0.87	1	1
GO:0000307	cyclin-dependent protein kinase holoenzyme complex	8	6	5	0.79	0.93	0.71	1
GO:0000308	cytoplasmic cyclin-dependent protein kinase holoenzyme complex	2	1	2	0.48	0.87	1	1
GO:0000309	nicotinamide-nucleotide adenylyltransferase activity	1	1	1	0.69	0.87	1	1
GO:0000318	protein-methionine-R-oxide reductase activity	1	1	1	0.69	0.87	1	1
GO:0000320	re-entry into mitotic cell cycle	3	2	3	0.33	0.87	0.56	1
GO:0000323	lytic vacuole	1	1	1	0.69	0.87	1	1
GO:0000338	protein deneddylation	1	1	1	0.69	0.87	1	1
GO:0000346	transcription export complex	4	3	3	0.64	0.87	1	1
GO:0000347	THO complex	2	1	2	0.48	0.87	1	1
GO:0000375	RNA splicing, via transesterification reactions	4	3	4	0.23	0.87	0.32	1
GO:0000380	alternative nuclear mRNA splicing, via spliceosome	5	3	4	0.51	0.87	1	1
GO:0000386	second spliceosomal transesterification activity	1	1	1	0.69	0.87	1	1
GO:0000387	spliceosomal snRNP assembly	3	2	3	0.33	0.87	0.56	1
GO:0000389	nuclear mRNA 3'-splice site recognition	1	1	1	0.69	0.87	1	1
GO:0000395	nuclear mRNA 5'-splice site recognition	2	1	2	0.48	0.87	1	1
GO:0000398	nuclear mRNA splicing, via spliceosome	16	11	14	0.087	0.87	0.17	1
GO:0000400	four-way junction DNA binding	2	1	2	0.48	0.87	1	1
GO:0000403	Y-form DNA binding	2	1	2	0.48	0.87	1	1
GO:0000405	bubble DNA binding	3	2	2	0.77	0.91	1	1
GO:0000407	pre-autophagosomal structure	6	4	6	0.11	0.87	0.19	1
GO:0000413	protein peptidyl-prolyl isomerization	23	16	19	0.12	0.87	0.18	1
GO:0000416	positive regulation of histone H3-K36 methylation	1	1	1	0.69	0.87	1	1
GO:0000421	autophagic vacuole membrane	4	3	4	0.23	0.87	0.32	1
GO:0000422	mitochondrion degradation	3	2	3	0.33	0.87	0.56	1
GO:0000439	core TFIIH complex	1	1	1	0.69	0.87	1	1
GO:0000444	MIS12/MIND type complex	2	1	2	0.48	0.87	1	1
GO:0000445	THO complex part of transcription export complex	2	1	2	0.48	0.87	1	1
GO:0000460	maturation of 5.8S rRNA	4	3	4	0.23	0.87	0.32	1
GO:0000463	maturation of LSU-rRNA from tricistronic rRNA transcript (SSU-rRNA, 5.8S rRNA, LSU-rRNA)	2	1	2	0.48	0.87	1	1
GO:0000466	maturation of 5.8S rRNA from tricistronic rRNA transcript (SSU-rRNA, 5.8S rRNA, LSU-rRNA)	2	1	2	0.48	0.87	1	1
GO:0000492	box C/D snoRNP assembly	2	1	2	0.48	0.87	1	1
GO:0000506	glycosylphosphatidylinositol-N-acetylglucosaminyltransferase (GPI-GnT) complex	4	3	4	0.23	0.87	0.32	1
GO:0000701	purine-specific mismatch base pair DNA N-glycosylase activity	1	1	1	0.69	0.87	1	1
GO:0000712	resolution of meiotic recombination intermediates	3	2	3	0.33	0.87	0.56	1
GO:0000715	nucleotide-excision repair, DNA damage recognition	1	1	1	0.69	0.87	1	1
GO:0000720	pyrimidine dimer repair by nucleotide-excision repair	2	1	2	0.48	0.87	1	1
GO:0000722	telomere maintenance via recombination	3	2	3	0.33	0.87	0.56	1
GO:0000723	telomere maintenance	13	9	12	0.056	0.87	0.078	1
GO:0000724	double-strand break repair via homologous recombination	20	14	18	0.03	0.77	0.051	1
GO:0000725	recombinational repair	1	1	1	0.69	0.87	1	1
GO:0000729	DNA double-strand break processing	2	1	2	0.48	0.87	1	1
GO:0000731	DNA synthesis involved in DNA repair	3	2	2	0.77	0.91	1	1
GO:0000733	DNA strand renaturation	2	1	2	0.48	0.87	1	1
GO:0000738	DNA catabolic process, exonucleolytic	1	1	1	0.69	0.87	1	1
GO:0000739	DNA strand annealing activity	2	1	2	0.48	0.87	1	1
GO:0000774	adenyl-nucleotide exchange factor activity	2	1	2	0.48	0.87	1	1
GO:0000775	chromosome, centromeric region	21	15	18	0.073	0.87	0.15	1
GO:0000777	condensed chromosome kinetochore	5	3	5	0.16	0.87	0.33	1
GO:0000779	condensed chromosome, centromeric region	2	1	2	0.48	0.87	1	1
GO:0000780	condensed nuclear chromosome, centromeric region	5	3	5	0.16	0.87	0.33	1
GO:0000781	chromosome, telomeric region	16	11	14	0.087	0.87	0.17	1
GO:0000783	nuclear telomere cap complex	3	2	3	0.33	0.87	0.56	1
GO:0000784	nuclear chromosome, telomeric region	14	10	12	0.14	0.87	0.25	1
GO:0000788	nuclear nucleosome	2	1	2	0.48	0.87	1	1
GO:0000790	nuclear chromatin	44	30	36	0.044	0.87	0.073	1
GO:0000792	heterochromatin	13	9	10	0.39	0.87	0.77	1
GO:0000794	condensed nuclear chromosome	16	11	14	0.087	0.87	0.17	1
GO:0000795	synaptonemal complex	8	6	6	0.53	0.87	1	1
GO:0000796	condensin complex	3	2	2	0.77	0.91	1	1
GO:0000800	lateral element	6	4	5	0.4	0.87	0.67	1
GO:0000801	central element	3	2	3	0.33	0.87	0.56	1
GO:0000802	transverse filament	1	1	1	0.69	0.87	1	1
GO:0000805	X chromosome	2	1	1	0.9	0.96	0.52	1
GO:0000806	Y chromosome	2	1	1	0.9	0.96	0.52	1
GO:0000808	origin recognition complex	7	5	6	0.31	0.87	0.68	1
GO:0000824	inositol tetrakisphosphate 3-kinase activity	1	1	1	0.69	0.87	1	1
GO:0000831	inositol hexakisphosphate 6-kinase activity	1	1	1	0.69	0.87	1	1
GO:0000902	cell morphogenesis	16	11	13	0.22	0.87	0.42	1
GO:0000910	cytokinesis	20	14	17	0.093	0.87	0.15	1
GO:0000917	barrier septum assembly	1	1	1	0.69	0.87	1	1
GO:0000922	spindle pole	32	22	27	0.041	0.87	0.083	1
GO:0000930	gamma-tubulin complex	3	2	3	0.33	0.87	0.56	1
GO:0000932	cytoplasmic mRNA processing body	16	11	14	0.087	0.87	0.17	1
GO:0000939	condensed chromosome inner kinetochore	1	1	1	0.69	0.87	1	1
GO:0000940	condensed chromosome outer kinetochore	3	2	3	0.33	0.87	0.56	1
GO:0000942	condensed nuclear chromosome outer kinetochore	2	1	1	0.9	0.96	0.52	1
GO:0000956	nuclear-transcribed mRNA catabolic process	3	2	3	0.33	0.87	0.56	1
GO:0000958	mitochondrial mRNA catabolic process	2	1	2	0.48	0.87	1	1
GO:0000962	positive regulation of mitochondrial RNA catabolic process	2	1	2	0.48	0.87	1	1
GO:0000964	mitochondrial RNA 5'-end processing	1	1	1	0.69	0.87	1	1
GO:0000965	mitochondrial RNA 3'-end processing	2	1	2	0.48	0.87	1	1
GO:0000972	transcription-dependent tethering of RNA polymerase II gene DNA at nuclear periphery	1	1	1	0.69	0.87	1	1
GO:0000975	regulatory region DNA binding	8	6	6	0.53	0.87	1	1
GO:0000977	RNA polymerase II regulatory region sequence-specific DNA binding	14	10	8	0.89	0.96	0.39	1
GO:0000978	RNA polymerase II core promoter proximal region sequence-specific DNA binding	9	6	6	0.71	0.89	1	1
GO:0000979	RNA polymerase II core promoter sequence-specific DNA binding	17	12	12	0.57	0.87	1	1
GO:0000980	RNA polymerase II distal enhancer sequence-specific DNA binding	13	9	8	0.82	0.96	0.56	1
GO:0000981	sequence-specific DNA binding RNA polymerase II transcription factor activity	24	17	17	0.53	0.87	1	1
GO:0000982	RNA polymerase II core promoter proximal region sequence-specific DNA binding transcription factor activity	3	2	2	0.77	0.91	1	1
GO:0000983	RNA polymerase II core promoter sequence-specific DNA binding transcription factor activity	6	4	4	0.73	0.9	1	1
GO:0000987	core promoter proximal region sequence-specific DNA binding	11	8	7	0.77	0.91	0.75	1
GO:0000988	protein binding transcription factor activity	9	6	7	0.44	0.87	0.73	1
GO:0000989	transcription factor binding transcription factor activity	6	4	3	0.92	0.97	0.38	1
GO:0000993	RNA polymerase II core binding	4	3	4	0.23	0.87	0.32	1
GO:0001012	RNA polymerase II regulatory region DNA binding	1	1	1	0.69	0.87	1	1
GO:0001030	RNA polymerase III type 1 promoter DNA binding	1	1	1	0.69	0.87	1	1
GO:0001031	RNA polymerase III type 2 promoter DNA binding	1	1	1	0.69	0.87	1	1
GO:0001032	RNA polymerase III type 3 promoter DNA binding	1	1	1	0.69	0.87	1	1
GO:0001046	core promoter sequence-specific DNA binding	7	5	4	0.86	0.96	0.45	1
GO:0001047	core promoter binding	11	8	10	0.1	0.87	0.19	1
GO:0001071	nucleic acid binding transcription factor activity	6	4	5	0.4	0.87	0.67	1
GO:0001075	RNA polymerase II core promoter sequence-specific DNA binding transcription factor activity involved in preinitiation complex assembly	1	1	1	0.69	0.87	1	1
GO:0001076	RNA polymerase II transcription factor binding transcription factor activity	3	2	1	0.97	0.99	0.23	1
GO:0001077	RNA polymerase II core promoter proximal region sequence-specific DNA binding transcription factor activity involved in positive regulation of transcription	38	26	21	0.98	1	0.078	1
GO:0001078	RNA polymerase II core promoter proximal region sequence-specific DNA binding transcription factor activity involved in negative regulation of transcription	18	12	12	0.69	0.87	0.8	1
GO:0001085	RNA polymerase II transcription factor binding	15	10	8	0.94	0.98	0.26	1
GO:0001101	response to acid	4	3	3	0.64	0.87	1	1
GO:0001102	RNA polymerase II activating transcription factor binding	16	11	12	0.42	0.87	0.79	1
GO:0001103	RNA polymerase II repressing transcription factor binding	6	4	5	0.4	0.87	0.67	1
GO:0001104	RNA polymerase II transcription cofactor activity	27	19	21	0.23	0.87	0.41	1
GO:0001105	RNA polymerase II transcription coactivator activity	11	8	7	0.77	0.91	0.75	1
GO:0001106	RNA polymerase II transcription corepressor activity	10	7	8	0.36	0.87	0.73	1
GO:0001156	TFIIIC-class transcription factor binding	1	1	1	0.69	0.87	1	1
GO:0001158	enhancer sequence-specific DNA binding	7	5	3	0.97	0.99	0.21	1
GO:0001164	RNA polymerase I CORE element sequence-specific DNA binding	1	1	1	0.69	0.87	1	1
GO:0001187	RNA polymerase I CORE element sequence-specific DNA binding transcription factor recruiting transcription factor activity	1	1	1	0.69	0.87	1	1
GO:0001189	RNA polymerase I transcriptional preinitiation complex assembly at the promoter for the nuclear large rRNA transcript	1	1	1	0.69	0.87	1	1
GO:0001190	RNA polymerase II transcription factor binding transcription factor activity involved in positive regulation of transcription	5	3	2	0.97	0.99	0.17	1
GO:0001191	RNA polymerase II transcription factor binding transcription factor activity involved in negative regulation of transcription	2	1	2	0.48	0.87	1	1
GO:0001205	RNA polymerase II distal enhancer sequence-specific DNA binding transcription factor activity involved in positive regulation of transcription	1	1	1	0.69	0.87	1	1
GO:0001302	replicative cell aging	2	1	1	0.9	0.96	0.52	1
GO:0001306	age-dependent response to oxidative stress	3	2	3	0.33	0.87	0.56	1
GO:0001309	age-dependent telomere shortening	1	1	1	0.69	0.87	1	1
GO:0001503	ossification	3	2	1	0.97	0.99	0.23	1
GO:0001508	regulation of action potential	10	7	8	0.36	0.87	0.73	1
GO:0001510	RNA methylation	8	6	5	0.79	0.93	0.71	1
GO:0001514	selenocysteine incorporation	4	3	4	0.23	0.87	0.32	1
GO:0001515	opioid peptide activity	1	1	1	0.69	0.87	1	1
GO:0001517	N-acetylglucosamine 6-O-sulfotransferase activity	1	1	1	0.69	0.87	1	1
GO:0001518	voltage-gated sodium channel complex	11	8	9	0.29	0.87	0.52	1
GO:0001522	pseudouridine synthesis	14	10	10	0.56	0.87	1	1
GO:0001523	retinoid metabolic process	2	1	2	0.48	0.87	1	1
GO:0001525	angiogenesis	1	1	1	0.69	0.87	1	1
GO:0001527	microfibril	4	3	1	0.99	1	0.09	1
GO:0001530	lipopolysaccharide binding	6	4	4	0.73	0.9	1	1
GO:0001533	cornified envelope	5	3	3	0.83	0.96	0.65	1
GO:0001537	N-acetylgalactosamine 4-O-sulfotransferase activity	4	3	3	0.64	0.87	1	1
GO:0001539	ciliary or flagellar motility	4	3	2	0.91	0.96	0.59	1
GO:0001540	beta-amyloid binding	10	7	9	0.14	0.87	0.3	1
GO:0001541	ovarian follicle development	2	1	1	0.9	0.96	0.52	1
GO:0001542	ovulation from ovarian follicle	1	1	1	0.69	0.87	1	1
GO:0001558	regulation of cell growth	23	16	17	0.4	0.87	0.82	1
GO:0001560	regulation of cell growth by extracellular stimulus	2	1	1	0.9	0.96	0.52	1
GO:0001561	fatty acid alpha-oxidation	3	2	3	0.33	0.87	0.56	1
GO:0001574	ganglioside biosynthetic process	4	3	3	0.64	0.87	1	1
GO:0001578	microtubule bundle formation	10	7	8	0.36	0.87	0.73	1
GO:0001579	medium-chain fatty acid transport	1	1	1	0.69	0.87	1	1
GO:0001588	dopamine receptor activity, coupled via Gs	2	1	2	0.48	0.87	1	1
GO:0001601	peptide YY receptor activity	5	3	5	0.16	0.87	0.33	1
GO:0001602	pancreatic polypeptide receptor activity	3	2	3	0.33	0.87	0.56	1
GO:0001605	adrenomedullin receptor activity	1	1	1	0.69	0.87	1	1
GO:0001609	G-protein coupled adenosine receptor activity	4	3	2	0.91	0.96	0.59	1
GO:0001621	ADP receptor activity	1	1	1	0.69	0.87	1	1
GO:0001626	nociceptin receptor activity	1	1	1	0.69	0.87	1	1
GO:0001635	calcitonin gene-related polypeptide receptor activity	2	1	2	0.48	0.87	1	1
GO:0001641	group II metabotropic glutamate receptor activity	2	1	2	0.48	0.87	1	1
GO:0001642	group III metabotropic glutamate receptor activity	2	1	2	0.48	0.87	1	1
GO:0001650	fibrillar center	1	1	1	0.69	0.87	1	1
GO:0001652	granular component	1	1	1	0.69	0.87	1	1
GO:0001657	ureteric bud development	1	1	1	0.69	0.87	1	1
GO:0001659	temperature homeostasis	1	1	1	0.69	0.87	1	1
GO:0001661	conditioned taste aversion	2	1	2	0.48	0.87	1	1
GO:0001662	behavioral fear response	3	2	3	0.33	0.87	0.56	1
GO:0001664	G-protein coupled receptor binding	3	2	2	0.77	0.91	1	1
GO:0001665	alpha-N-acetylgalactosaminide alpha-2,6-sialyltransferase activity	3	2	2	0.77	0.91	1	1
GO:0001666	response to hypoxia	39	27	30	0.19	0.87	0.39	1
GO:0001667	ameboidal cell migration	6	4	5	0.4	0.87	0.67	1
GO:0001669	acrosomal vesicle	12	8	8	0.7	0.88	1	1
GO:0001671	ATPase activator activity	3	2	3	0.33	0.87	0.56	1
GO:0001672	regulation of chromatin assembly or disassembly	1	1	1	0.69	0.87	1	1
GO:0001673	male germ cell nucleus	10	7	9	0.14	0.87	0.3	1
GO:0001674	female germ cell nucleus	1	1	1	0.69	0.87	1	1
GO:0001676	long-chain fatty acid metabolic process	2	1	2	0.48	0.87	1	1
GO:0001678	cellular glucose homeostasis	1	1	1	0.69	0.87	1	1
GO:0001682	tRNA 5'-leader removal	2	1	2	0.48	0.87	1	1
GO:0001701	in utero embryonic development	3	2	2	0.77	0.91	1	1
GO:0001708	cell fate specification	15	10	7	0.98	1	0.089	1
GO:0001709	cell fate determination	7	5	5	0.63	0.87	1	1
GO:0001725	stress fiber	26	18	20	0.26	0.87	0.52	1
GO:0001727	lipid kinase activity	2	1	2	0.48	0.87	1	1
GO:0001729	ceramide kinase activity	2	1	2	0.48	0.87	1	1
GO:0001732	formation of translation initiation complex	1	1	1	0.69	0.87	1	1
GO:0001733	galactosylceramide sulfotransferase activity	3	2	2	0.77	0.91	1	1
GO:0001739	sex chromatin	2	1	2	0.48	0.87	1	1
GO:0001740	Barr body	3	2	3	0.33	0.87	0.56	1
GO:0001741	XY body	7	5	7	0.075	0.87	0.11	1
GO:0001750	photoreceptor outer segment	20	14	14	0.58	0.87	1	1
GO:0001758	retinal dehydrogenase activity	1	1	1	0.69	0.87	1	1
GO:0001764	neuron migration	1	1	1	0.69	0.87	1	1
GO:0001768	establishment of T cell polarity	1	1	1	0.69	0.87	1	1
GO:0001772	immunological synapse	9	6	7	0.44	0.87	0.73	1
GO:0001774	microglial cell activation	2	1	2	0.48	0.87	1	1
GO:0001775	cell activation	1	1	1	0.69	0.87	1	1
GO:0001776	leukocyte homeostasis	4	3	1	0.99	1	0.09	1
GO:0001778	plasma membrane repair	2	1	2	0.48	0.87	1	1
GO:0001780	neutrophil homeostasis	1	1	1	0.69	0.87	1	1
GO:0001781	neutrophil apoptotic process	2	1	2	0.48	0.87	1	1
GO:0001782	B cell homeostasis	10	7	6	0.83	0.96	0.51	1
GO:0001783	B cell apoptotic process	3	2	1	0.97	0.99	0.23	1
GO:0001784	phosphotyrosine binding	9	6	5	0.89	0.96	0.47	1
GO:0001786	phosphatidylserine binding	6	4	5	0.4	0.87	0.67	1
GO:0001817	regulation of cytokine production	4	3	4	0.23	0.87	0.32	1
GO:0001818	negative regulation of cytokine production	2	1	2	0.48	0.87	1	1
GO:0001819	positive regulation of cytokine production	10	7	7	0.63	0.87	1	1
GO:0001820	serotonin secretion	1	1	1	0.69	0.87	1	1
GO:0001822	kidney development	1	1	1	0.69	0.87	1	1
GO:0001825	blastocyst formation	1	1	1	0.69	0.87	1	1
GO:0001836	release of cytochrome c from mitochondria	11	8	7	0.77	0.91	0.75	1
GO:0001844	protein insertion into mitochondrial membrane involved in apoptotic signaling pathway	2	1	1	0.9	0.96	0.52	1
GO:0001845	phagolysosome assembly	1	1	1	0.69	0.87	1	1
GO:0001846	opsonin binding	1	1	1	0.69	0.87	1	1
GO:0001866	NK T cell proliferation	1	1	1	0.69	0.87	1	1
GO:0001867	complement activation, lectin pathway	1	1	1	0.69	0.87	1	1
GO:0001875	lipopolysaccharide receptor activity	4	3	4	0.23	0.87	0.32	1
GO:0001881	receptor recycling	4	3	3	0.64	0.87	1	1
GO:0001882	nucleoside binding	4	3	1	0.99	1	0.09	1
GO:0001887	selenium compound metabolic process	1	1	1	0.69	0.87	1	1
GO:0001888	glucuronyl-galactosyl-proteoglycan 4-alpha-N-acetylglucosaminyltransferase activity	1	1	1	0.69	0.87	1	1
GO:0001889	liver development	1	1	1	0.69	0.87	1	1
GO:0001891	phagocytic cup	3	2	2	0.77	0.91	1	1
GO:0001892	embryonic placenta development	1	1	1	0.69	0.87	1	1
GO:0001895	retina homeostasis	1	1	1	0.69	0.87	1	1
GO:0001896	autolysis	1	1	1	0.69	0.87	1	1
GO:0001913	T cell mediated cytotoxicity	1	1	1	0.69	0.87	1	1
GO:0001916	positive regulation of T cell mediated cytotoxicity	2	1	1	0.9	0.96	0.52	1
GO:0001917	photoreceptor inner segment	10	7	5	0.95	0.99	0.19	1
GO:0001919	regulation of receptor recycling	1	1	1	0.69	0.87	1	1
GO:0001921	positive regulation of receptor recycling	5	3	4	0.51	0.87	1	1
GO:0001922	B-1 B cell homeostasis	3	2	3	0.33	0.87	0.56	1
GO:0001928	regulation of exocyst assembly	1	1	1	0.69	0.87	1	1
GO:0001931	uropod	4	3	4	0.23	0.87	0.32	1
GO:0001932	regulation of protein phosphorylation	21	15	17	0.18	0.87	0.34	1
GO:0001933	negative regulation of protein phosphorylation	18	12	16	0.051	0.87	0.077	1
GO:0001934	positive regulation of protein phosphorylation	58	40	37	0.85	0.96	0.39	1
GO:0001935	endothelial cell proliferation	5	3	4	0.51	0.87	1	1
GO:0001936	regulation of endothelial cell proliferation	1	1	1	0.69	0.87	1	1
GO:0001937	negative regulation of endothelial cell proliferation	16	11	13	0.22	0.87	0.42	1
GO:0001938	positive regulation of endothelial cell proliferation	22	15	19	0.058	0.87	0.1	1
GO:0001939	female pronucleus	5	3	5	0.16	0.87	0.33	1
GO:0001940	male pronucleus	3	2	3	0.33	0.87	0.56	1
GO:0001950	plasma membrane enriched fraction	1	1	1	0.69	0.87	1	1
GO:0001952	regulation of cell-matrix adhesion	4	3	2	0.91	0.96	0.59	1
GO:0001953	negative regulation of cell-matrix adhesion	5	3	4	0.51	0.87	1	1
GO:0001954	positive regulation of cell-matrix adhesion	5	3	3	0.83	0.96	0.65	1
GO:0001956	positive regulation of neurotransmitter secretion	1	1	1	0.69	0.87	1	1
GO:0001958	endochondral ossification	1	1	1	0.69	0.87	1	1
GO:0001960	negative regulation of cytokine-mediated signaling pathway	2	1	1	0.9	0.96	0.52	1
GO:0001961	positive regulation of cytokine-mediated signaling pathway	3	2	3	0.33	0.87	0.56	1
GO:0001963	synaptic transmission, dopaminergic	2	1	2	0.48	0.87	1	1
GO:0001964	startle response	1	1	1	0.69	0.87	1	1
GO:0001965	G-protein alpha-subunit binding	3	2	3	0.33	0.87	0.56	1
GO:0001967	suckling behavior	1	1	1	0.69	0.87	1	1
GO:0001968	fibronectin binding	5	3	4	0.51	0.87	1	1
GO:0001972	retinoic acid binding	3	2	2	0.77	0.91	1	1
GO:0001973	adenosine receptor signaling pathway	4	3	2	0.91	0.96	0.59	1
GO:0001975	response to amphetamine	12	8	7	0.87	0.96	0.53	1
GO:0002020	protease binding	23	16	20	0.045	0.87	0.072	1
GO:0002026	regulation of the force of heart contraction	9	6	5	0.89	0.96	0.47	1
GO:0002027	regulation of heart rate	7	5	6	0.31	0.87	0.68	1
GO:0002028	regulation of sodium ion transport	2	1	1	0.9	0.96	0.52	1
GO:0002029	desensitization of G-protein coupled receptor protein signaling pathway	1	1	1	0.69	0.87	1	1
GO:0002030	inhibitory G-protein coupled receptor phosphorylation	1	1	1	0.69	0.87	1	1
GO:0002031	G-protein coupled receptor internalization	5	3	3	0.83	0.96	0.65	1
GO:0002036	regulation of L-glutamate transport	1	1	1	0.69	0.87	1	1
GO:0002039	p53 binding	27	19	23	0.049	0.87	0.093	1
GO:0002046	opsin binding	2	1	2	0.48	0.87	1	1
GO:0002053	positive regulation of mesenchymal cell proliferation	28	19	18	0.78	0.92	0.55	1
GO:0002060	purine base binding	2	1	1	0.9	0.96	0.52	1
GO:0002070	epithelial cell maturation	1	1	1	0.69	0.87	1	1
GO:0002080	acrosomal membrane	7	5	6	0.31	0.87	0.68	1
GO:0002084	protein depalmitoylation	1	1	1	0.69	0.87	1	1
GO:0002090	regulation of receptor internalization	2	1	2	0.48	0.87	1	1
GO:0002091	negative regulation of receptor internalization	1	1	1	0.69	0.87	1	1
GO:0002092	positive regulation of receptor internalization	8	6	5	0.79	0.93	0.71	1
GO:0002098	tRNA wobble uridine modification	3	2	3	0.33	0.87	0.56	1
GO:0002102	podosome	4	3	3	0.64	0.87	1	1
GO:0002115	store-operated calcium entry	3	2	3	0.33	0.87	0.56	1
GO:0002116	semaphorin receptor complex	1	1	1	0.69	0.87	1	1
GO:0002133	polycystin complex	1	1	1	0.69	0.87	1	1
GO:0002134	UTP binding	1	1	1	0.69	0.87	1	1
GO:0002142	stereocilia ankle link complex	4	3	4	0.23	0.87	0.32	1
GO:0002151	G-quadruplex RNA binding	2	1	2	0.48	0.87	1	1
GO:0002154	thyroid hormone mediated signaling pathway	1	1	1	0.69	0.87	1	1
GO:0002159	desmosome assembly	1	1	1	0.69	0.87	1	1
GO:0002161	aminoacyl-tRNA editing activity	2	1	2	0.48	0.87	1	1
GO:0002162	dystroglycan binding	2	1	2	0.48	0.87	1	1
GO:0002175	protein localization to paranode region of axon	2	1	2	0.48	0.87	1	1
GO:0002177	manchette	1	1	1	0.69	0.87	1	1
GO:0002193	MAML1-RBP-Jkappa- ICN1 complex	2	1	2	0.48	0.87	1	1
GO:0002194	hepatocyte cell migration	1	1	1	0.69	0.87	1	1
GO:0002218	activation of innate immune response	3	2	2	0.77	0.91	1	1
GO:0002221	pattern recognition receptor signaling pathway	1	1	1	0.69	0.87	1	1
GO:0002224	toll-like receptor signaling pathway	5	3	5	0.16	0.87	0.33	1
GO:0002230	positive regulation of defense response to virus by host	3	2	2	0.77	0.91	1	1
GO:0002237	response to molecule of bacterial origin	1	1	1	0.69	0.87	1	1
GO:0002246	wound healing involved in inflammatory response	2	1	2	0.48	0.87	1	1
GO:0002250	adaptive immune response	5	3	5	0.16	0.87	0.33	1
GO:0002260	lymphocyte homeostasis	4	3	3	0.64	0.87	1	1
GO:0002262	myeloid cell homeostasis	6	4	3	0.92	0.97	0.38	1
GO:0002268	follicular dendritic cell differentiation	1	1	1	0.69	0.87	1	1
GO:0002281	macrophage activation involved in immune response	4	3	3	0.64	0.87	1	1
GO:0002282	microglial cell activation involved in immune response	1	1	1	0.69	0.87	1	1
GO:0002283	neutrophil activation involved in immune response	1	1	1	0.69	0.87	1	1
GO:0002286	T cell activation involved in immune response	3	2	3	0.33	0.87	0.56	1
GO:0002309	T cell proliferation involved in immune response	1	1	1	0.69	0.87	1	1
GO:0002329	pre-B cell differentiation	1	1	1	0.69	0.87	1	1
GO:0002358	B cell homeostatic proliferation	2	1	1	0.9	0.96	0.52	1
GO:0002366	leukocyte activation involved in immune response	1	1	1	0.69	0.87	1	1
GO:0002378	immunoglobulin biosynthetic process	1	1	1	0.69	0.87	1	1
GO:0002431	Fc receptor mediated stimulatory signaling pathway	1	1	1	0.69	0.87	1	1
GO:0002432	granuloma formation	1	1	1	0.69	0.87	1	1
GO:0002437	inflammatory response to antigenic stimulus	3	2	1	0.97	0.99	0.23	1
GO:0002446	neutrophil mediated immunity	4	3	3	0.64	0.87	1	1
GO:0002455	humoral immune response mediated by circulating immunoglobulin	1	1	1	0.69	0.87	1	1
GO:0002456	T cell mediated immunity	2	1	1	0.9	0.96	0.52	1
GO:0002467	germinal center formation	6	4	6	0.11	0.87	0.19	1
GO:0002474	antigen processing and presentation of peptide antigen via MHC class I	1	1	1	0.69	0.87	1	1
GO:0002481	antigen processing and presentation of exogenous protein antigen via MHC class Ib, TAP-dependent	1	1	1	0.69	0.87	1	1
GO:0002495	antigen processing and presentation of peptide antigen via MHC class II	2	1	2	0.48	0.87	1	1
GO:0002502	peptide antigen assembly with MHC class I protein complex	1	1	1	0.69	0.87	1	1
GO:0002526	acute inflammatory response	2	1	2	0.48	0.87	1	1
GO:0002532	production of molecular mediator involved in inflammatory response	1	1	1	0.69	0.87	1	1
GO:0002537	nitric oxide production involved in inflammatory response	1	1	1	0.69	0.87	1	1
GO:0002541	activation of plasma proteins involved in acute inflammatory response	1	1	1	0.69	0.87	1	1
GO:0002543	activation of blood coagulation via clotting cascade	1	1	1	0.69	0.87	1	1
GO:0002548	monocyte chemotaxis	5	3	5	0.16	0.87	0.33	1
GO:0002576	platelet degranulation	2	1	2	0.48	0.87	1	1
GO:0002606	positive regulation of dendritic cell antigen processing and presentation	4	3	3	0.64	0.87	1	1
GO:0002634	regulation of germinal center formation	3	2	3	0.33	0.87	0.56	1
GO:0002635	negative regulation of germinal center formation	2	1	2	0.48	0.87	1	1
GO:0002636	positive regulation of germinal center formation	1	1	1	0.69	0.87	1	1
GO:0002639	positive regulation of immunoglobulin production	3	2	1	0.97	0.99	0.23	1
GO:0002651	positive regulation of tolerance induction to self antigen	1	1	1	0.69	0.87	1	1
GO:0002663	positive regulation of B cell tolerance induction	1	1	1	0.69	0.87	1	1
GO:0002666	positive regulation of T cell tolerance induction	1	1	1	0.69	0.87	1	1
GO:0002669	positive regulation of T cell anergy	2	1	2	0.48	0.87	1	1
GO:0002677	negative regulation of chronic inflammatory response	1	1	1	0.69	0.87	1	1
GO:0002682	regulation of immune system process	2	1	1	0.9	0.96	0.52	1
GO:0002684	positive regulation of immune system process	1	1	1	0.69	0.87	1	1
GO:0002686	negative regulation of leukocyte migration	3	2	2	0.77	0.91	1	1
GO:0002689	negative regulation of leukocyte chemotaxis	1	1	1	0.69	0.87	1	1
GO:0002690	positive regulation of leukocyte chemotaxis	4	3	1	0.99	1	0.09	1
GO:0002726	positive regulation of T cell cytokine production	6	4	4	0.73	0.9	1	1
GO:0002741	positive regulation of cytokine secretion involved in immune response	2	1	1	0.9	0.96	0.52	1
GO:0002761	regulation of myeloid leukocyte differentiation	1	1	1	0.69	0.87	1	1
GO:0002762	negative regulation of myeloid leukocyte differentiation	1	1	1	0.69	0.87	1	1
GO:0002763	positive regulation of myeloid leukocyte differentiation	1	1	1	0.69	0.87	1	1
GO:0002764	immune response-regulating signaling pathway	1	1	1	0.69	0.87	1	1
GO:0002768	immune response-regulating cell surface receptor signaling pathway	2	1	1	0.9	0.96	0.52	1
GO:0002774	Fc receptor mediated inhibitory signaling pathway	1	1	1	0.69	0.87	1	1
GO:0002790	peptide secretion	1	1	1	0.69	0.87	1	1
GO:0002792	negative regulation of peptide secretion	1	1	1	0.69	0.87	1	1
GO:0002819	regulation of adaptive immune response	1	1	1	0.69	0.87	1	1
GO:0002820	negative regulation of adaptive immune response	1	1	1	0.69	0.87	1	1
GO:0002821	positive regulation of adaptive immune response	2	1	1	0.9	0.96	0.52	1
GO:0002827	positive regulation of T-helper 1 type immune response	2	1	2	0.48	0.87	1	1
GO:0002829	negative regulation of type 2 immune response	3	2	3	0.33	0.87	0.56	1
GO:0002830	positive regulation of type 2 immune response	1	1	1	0.69	0.87	1	1
GO:0002839	positive regulation of immune response to tumor cell	1	1	1	0.69	0.87	1	1
GO:0002862	negative regulation of inflammatory response to antigenic stimulus	4	3	2	0.91	0.96	0.59	1
GO:0002897	positive regulation of central B cell tolerance induction	1	1	1	0.69	0.87	1	1
GO:0002902	regulation of B cell apoptotic process	2	1	2	0.48	0.87	1	1
GO:0002903	negative regulation of B cell apoptotic process	1	1	1	0.69	0.87	1	1
GO:0002906	negative regulation of mature B cell apoptotic process	3	2	3	0.33	0.87	0.56	1
GO:0002924	negative regulation of humoral immune response mediated by circulating immunoglobulin	2	1	2	0.48	0.87	1	1
GO:0002931	response to ischemia	2	1	1	0.9	0.96	0.52	1
GO:0003032	detection of oxygen	1	1	1	0.69	0.87	1	1
GO:0003062	regulation of heart rate by chemical signal	1	1	1	0.69	0.87	1	1
GO:0003069	vasodilation by acetylcholine involved in regulation of systemic arterial blood pressure	1	1	1	0.69	0.87	1	1
GO:0003108	negative regulation of the force of heart contraction by chemical signal	1	1	1	0.69	0.87	1	1
GO:0003266	regulation of secondary heart field cardioblast proliferation	4	3	2	0.91	0.96	0.59	1
GO:0003308	negative regulation of Wnt receptor signaling pathway involved in heart development	2	1	1	0.9	0.96	0.52	1
GO:0003333	amino acid transmembrane transport	16	11	11	0.63	0.87	1	1
GO:0003341	cilium movement	2	1	2	0.48	0.87	1	1
GO:0003351	epithelial cilium movement	3	2	2	0.77	0.91	1	1
GO:0003356	regulation of cilium beat frequency	1	1	1	0.69	0.87	1	1
GO:0003365	establishment of cell polarity involved in ameboidal cell migration	1	1	1	0.69	0.87	1	1
GO:0003376	sphingosine-1-phosphate signaling pathway	3	2	3	0.33	0.87	0.56	1
GO:0003678	DNA helicase activity	11	8	9	0.29	0.87	0.52	1
GO:0003680	AT DNA binding	2	1	1	0.9	0.96	0.52	1
GO:0003684	damaged DNA binding	26	18	22	0.061	0.87	0.093	1
GO:0003688	DNA replication origin binding	3	2	3	0.33	0.87	0.56	1
GO:0003689	DNA clamp loader activity	1	1	1	0.69	0.87	1	1
GO:0003690	double-stranded DNA binding	20	14	15	0.38	0.87	0.81	1
GO:0003691	double-stranded telomeric DNA binding	3	2	2	0.77	0.91	1	1
GO:0003697	single-stranded DNA binding	21	15	18	0.073	0.87	0.15	1
GO:0003705	RNA polymerase II distal enhancer sequence-specific DNA binding transcription factor activity	37	26	20	0.98	1	0.051	1
GO:0003708	retinoic acid receptor activity	3	2	1	0.97	0.99	0.23	1
GO:0003720	telomerase activity	1	1	1	0.69	0.87	1	1
GO:0003721	telomeric template RNA reverse transcriptase activity	1	1	1	0.69	0.87	1	1
GO:0003724	RNA helicase activity	1	1	1	0.69	0.87	1	1
GO:0003726	double-stranded RNA adenosine deaminase activity	2	1	2	0.48	0.87	1	1
GO:0003727	single-stranded RNA binding	12	8	10	0.23	0.87	0.36	1
GO:0003730	mRNA 3'-UTR binding	12	8	10	0.23	0.87	0.36	1
GO:0003746	translation elongation factor activity	8	6	7	0.24	0.87	0.45	1
GO:0003747	translation release factor activity	5	3	5	0.16	0.87	0.33	1
GO:0003755	peptidyl-prolyl cis-trans isomerase activity	23	16	19	0.12	0.87	0.18	1
GO:0003756	protein disulfide isomerase activity	1	1	1	0.69	0.87	1	1
GO:0003774	motor activity	51	35	32	0.87	0.96	0.36	1
GO:0003777	microtubule motor activity	57	39	46	0.036	0.82	0.062	1
GO:0003785	actin monomer binding	7	5	4	0.86	0.96	0.45	1
GO:0003810	protein-glutamine gamma-glutamyltransferase activity	9	6	4	0.97	0.99	0.15	1
GO:0003823	antigen binding	2	1	1	0.9	0.96	0.52	1
GO:0003826	alpha-ketoacid dehydrogenase activity	1	1	1	0.69	0.87	1	1
GO:0003827	alpha-1,3-mannosylglycoprotein 2-beta-N-acetylglucosaminyltransferase activity	1	1	1	0.69	0.87	1	1
GO:0003828	alpha-N-acetylneuraminate alpha-2,8-sialyltransferase activity	4	3	4	0.23	0.87	0.32	1
GO:0003830	beta-1,4-mannosylglycoprotein 4-beta-N-acetylglucosaminyltransferase activity	1	1	1	0.69	0.87	1	1
GO:0003831	beta-N-acetylglucosaminylglycopeptide beta-1,4-galactosyltransferase activity	2	1	2	0.48	0.87	1	1
GO:0003834	beta-carotene 15,15'-monooxygenase activity	1	1	1	0.69	0.87	1	1
GO:0003835	beta-galactoside alpha-2,6-sialyltransferase activity	2	1	2	0.48	0.87	1	1
GO:0003836	beta-galactoside (CMP) alpha-2,3-sialyltransferase activity	4	3	4	0.23	0.87	0.32	1
GO:0003839	gamma-glutamylcyclotransferase activity	2	1	2	0.48	0.87	1	1
GO:0003840	gamma-glutamyltransferase activity	4	3	4	0.23	0.87	0.32	1
GO:0003841	1-acylglycerol-3-phosphate O-acyltransferase activity	4	3	2	0.91	0.96	0.59	1
GO:0003844	1,4-alpha-glucan branching enzyme activity	1	1	1	0.69	0.87	1	1
GO:0003846	2-acylglycerol O-acyltransferase activity	2	1	2	0.48	0.87	1	1
GO:0003847	1-alkyl-2-acetylglycerophosphocholine esterase activity	1	1	1	0.69	0.87	1	1
GO:0003854	3-beta-hydroxy-delta5-steroid dehydrogenase activity	13	9	9	0.63	0.87	1	1
GO:0003857	3-hydroxyacyl-CoA dehydrogenase activity	6	4	4	0.73	0.9	1	1
GO:0003858	3-hydroxybutyrate dehydrogenase activity	1	1	1	0.69	0.87	1	1
GO:0003865	3-oxo-5-alpha-steroid 4-dehydrogenase activity	3	2	3	0.33	0.87	0.56	1
GO:0003867	4-aminobutyrate transaminase activity	1	1	1	0.69	0.87	1	1
GO:0003869	4-nitrophenylphosphatase activity	1	1	1	0.69	0.87	1	1
GO:0003870	5-aminolevulinate synthase activity	1	1	1	0.69	0.87	1	1
GO:0003872	6-phosphofructokinase activity	4	3	4	0.23	0.87	0.32	1
GO:0003873	6-phosphofructo-2-kinase activity	4	3	3	0.64	0.87	1	1
GO:0003875	ADP-ribosylarginine hydrolase activity	2	1	1	0.9	0.96	0.52	1
GO:0003876	AMP deaminase activity	3	2	2	0.77	0.91	1	1
GO:0003878	ATP citrate synthase activity	2	1	2	0.48	0.87	1	1
GO:0003880	protein C-terminal carboxyl O-methyltransferase activity	1	1	1	0.69	0.87	1	1
GO:0003882	CDP-diacylglycerol-serine O-phosphatidyltransferase activity	1	1	1	0.69	0.87	1	1
GO:0003883	CTP synthase activity	2	1	2	0.48	0.87	1	1
GO:0003884	D-amino-acid oxidase activity	2	1	1	0.9	0.96	0.52	1
GO:0003886	DNA (cytosine-5-)-methyltransferase activity	2	1	1	0.9	0.96	0.52	1
GO:0003887	DNA-directed DNA polymerase activity	18	12	16	0.051	0.87	0.077	1
GO:0003896	DNA primase activity	3	2	2	0.77	0.91	1	1
GO:0003899	DNA-directed RNA polymerase activity	26	18	19	0.42	0.87	0.83	1
GO:0003904	deoxyribodipyrimidine photo-lyase activity	1	1	1	0.69	0.87	1	1
GO:0003905	alkylbase DNA N-glycosylase activity	1	1	1	0.69	0.87	1	1
GO:0003906	DNA-(apurinic or apyrimidinic site) lyase activity	6	4	3	0.92	0.97	0.38	1
GO:0003909	DNA ligase activity	3	2	3	0.33	0.87	0.56	1
GO:0003910	DNA ligase (ATP) activity	4	3	4	0.23	0.87	0.32	1
GO:0003912	DNA nucleotidylexotransferase activity	1	1	1	0.69	0.87	1	1
GO:0003913	DNA photolyase activity	4	3	4	0.23	0.87	0.32	1
GO:0003916	DNA topoisomerase activity	4	3	4	0.23	0.87	0.32	1
GO:0003917	DNA topoisomerase type I activity	4	3	3	0.64	0.87	1	1
GO:0003918	DNA topoisomerase (ATP-hydrolyzing) activity	6	4	3	0.92	0.97	0.38	1
GO:0003919	FMN adenylyltransferase activity	1	1	1	0.69	0.87	1	1
GO:0003920	GMP reductase activity	1	1	1	0.69	0.87	1	1
GO:0003922	GMP synthase (glutamine-hydrolyzing) activity	1	1	1	0.69	0.87	1	1
GO:0003923	GPI-anchor transamidase activity	2	1	2	0.48	0.87	1	1
GO:0003937	IMP cyclohydrolase activity	1	1	1	0.69	0.87	1	1
GO:0003938	IMP dehydrogenase activity	1	1	1	0.69	0.87	1	1
GO:0003939	L-iditol 2-dehydrogenase activity	1	1	1	0.69	0.87	1	1
GO:0003941	L-serine ammonia-lyase activity	1	1	1	0.69	0.87	1	1
GO:0003945	N-acetyllactosamine synthase activity	1	1	1	0.69	0.87	1	1
GO:0003948	N4-(beta-N-acetylglucosaminyl)-L-asparaginase activity	1	1	1	0.69	0.87	1	1
GO:0003950	NAD+ ADP-ribosyltransferase activity	15	10	14	0.03	0.77	0.049	1
GO:0003951	NAD+ kinase activity	3	2	2	0.77	0.91	1	1
GO:0003952	NAD+ synthase (glutamine-hydrolyzing) activity	1	1	1	0.69	0.87	1	1
GO:0003953	NAD+ nucleosidase activity	2	1	2	0.48	0.87	1	1
GO:0003954	NADH dehydrogenase activity	5	3	3	0.83	0.96	0.65	1
GO:0003955	NAD(P)H dehydrogenase (quinone) activity	1	1	1	0.69	0.87	1	1
GO:0003958	NADPH-hemoprotein reductase activity	1	1	1	0.69	0.87	1	1
GO:0003960	NADPH:quinone reductase activity	2	1	1	0.9	0.96	0.52	1
GO:0003963	RNA-3'-phosphate cyclase activity	1	1	1	0.69	0.87	1	1
GO:0003972	RNA ligase (ATP) activity	1	1	1	0.69	0.87	1	1
GO:0003973	(S)-2-hydroxy-acid oxidase activity	2	1	1	0.9	0.96	0.52	1
GO:0003975	UDP-N-acetylglucosamine-dolichyl-phosphate N-acetylglucosaminephosphotransferase activity	1	1	1	0.69	0.87	1	1
GO:0003979	UDP-glucose 6-dehydrogenase activity	1	1	1	0.69	0.87	1	1
GO:0003980	UDP-glucose:glycoprotein glucosyltransferase activity	3	2	3	0.33	0.87	0.56	1
GO:0003986	acetyl-CoA hydrolase activity	1	1	1	0.69	0.87	1	1
GO:0003987	acetate-CoA ligase activity	3	2	3	0.33	0.87	0.56	1
GO:0003989	acetyl-CoA carboxylase activity	2	1	1	0.9	0.96	0.52	1
GO:0003993	acid phosphatase activity	8	6	8	0.052	0.87	0.12	1
GO:0003994	aconitate hydratase activity	2	1	2	0.48	0.87	1	1
GO:0003997	acyl-CoA oxidase activity	4	3	3	0.64	0.87	1	1
GO:0003998	acylphosphatase activity	2	1	2	0.48	0.87	1	1
GO:0004000	adenosine deaminase activity	7	5	6	0.31	0.87	0.68	1
GO:0004001	adenosine kinase activity	1	1	1	0.69	0.87	1	1
GO:0004003	ATP-dependent DNA helicase activity	18	12	16	0.051	0.87	0.077	1
GO:0004004	ATP-dependent RNA helicase activity	4	3	4	0.23	0.87	0.32	1
GO:0004012	phospholipid-translocating ATPase activity	15	10	13	0.11	0.87	0.17	1
GO:0004013	adenosylhomocysteinase activity	3	2	3	0.33	0.87	0.56	1
GO:0004014	adenosylmethionine decarboxylase activity	1	1	1	0.69	0.87	1	1
GO:0004016	adenylate cyclase activity	7	5	7	0.075	0.87	0.11	1
GO:0004017	adenylate kinase activity	6	4	4	0.73	0.9	1	1
GO:0004018	N6-(1,2-dicarboxyethyl)AMP AMP-lyase (fumarate-forming) activity	1	1	1	0.69	0.87	1	1
GO:0004019	adenylosuccinate synthase activity	3	2	3	0.33	0.87	0.56	1
GO:0004020	adenylylsulfate kinase activity	2	1	1	0.9	0.96	0.52	1
GO:0004021	L-alanine:2-oxoglutarate aminotransferase activity	1	1	1	0.69	0.87	1	1
GO:0004022	alcohol dehydrogenase (NAD) activity	1	1	1	0.69	0.87	1	1
GO:0004027	alcohol sulfotransferase activity	1	1	1	0.69	0.87	1	1
GO:0004028	3-chloroallyl aldehyde dehydrogenase activity	1	1	1	0.69	0.87	1	1
GO:0004030	aldehyde dehydrogenase [NAD(P)+] activity	4	3	2	0.91	0.96	0.59	1
GO:0004031	aldehyde oxidase activity	1	1	1	0.69	0.87	1	1
GO:0004044	amidophosphoribosyltransferase activity	1	1	1	0.69	0.87	1	1
GO:0004045	aminoacyl-tRNA hydrolase activity	4	3	2	0.91	0.96	0.59	1
GO:0004046	aminoacylase activity	2	1	1	0.9	0.96	0.52	1
GO:0004047	aminomethyltransferase activity	5	3	2	0.97	0.99	0.17	1
GO:0004053	arginase activity	2	1	1	0.9	0.96	0.52	1
GO:0004055	argininosuccinate synthase activity	1	1	1	0.69	0.87	1	1
GO:0004056	argininosuccinate lyase activity	3	2	2	0.77	0.91	1	1
GO:0004057	arginyltransferase activity	1	1	1	0.69	0.87	1	1
GO:0004062	aryl sulfotransferase activity	2	1	1	0.9	0.96	0.52	1
GO:0004064	arylesterase activity	2	1	2	0.48	0.87	1	1
GO:0004065	arylsulfatase activity	3	2	3	0.33	0.87	0.56	1
GO:0004066	asparagine synthase (glutamine-hydrolyzing) activity	4	3	4	0.23	0.87	0.32	1
GO:0004067	asparaginase activity	1	1	1	0.69	0.87	1	1
GO:0004069	L-aspartate:2-oxoglutarate aminotransferase activity	2	1	2	0.48	0.87	1	1
GO:0004070	aspartate carbamoyltransferase activity	1	1	1	0.69	0.87	1	1
GO:0004074	biliverdin reductase activity	2	1	1	0.9	0.96	0.52	1
GO:0004075	biotin carboxylase activity	4	3	3	0.64	0.87	1	1
GO:0004077	biotin-[acetyl-CoA-carboxylase] ligase activity	2	1	1	0.9	0.96	0.52	1
GO:0004084	branched-chain-amino-acid transaminase activity	1	1	1	0.69	0.87	1	1
GO:0004087	carbamoyl-phosphate synthase (ammonia) activity	1	1	1	0.69	0.87	1	1
GO:0004091	carboxylesterase activity	9	6	7	0.44	0.87	0.73	1
GO:0004096	catalase activity	1	1	1	0.69	0.87	1	1
GO:0004102	choline O-acetyltransferase activity	1	1	1	0.69	0.87	1	1
GO:0004103	choline kinase activity	1	1	1	0.69	0.87	1	1
GO:0004104	cholinesterase activity	2	1	2	0.48	0.87	1	1
GO:0004109	coproporphyrinogen oxidase activity	2	1	1	0.9	0.96	0.52	1
GO:0004113	2',3'-cyclic-nucleotide 3'-phosphodiesterase activity	1	1	1	0.69	0.87	1	1
GO:0004114	3',5'-cyclic-nucleotide phosphodiesterase activity	24	17	18	0.35	0.87	0.66	1
GO:0004115	3',5'-cyclic-AMP phosphodiesterase activity	2	1	2	0.48	0.87	1	1
GO:0004118	cGMP-stimulated cyclic-nucleotide phosphodiesterase activity	1	1	1	0.69	0.87	1	1
GO:0004122	cystathionine beta-synthase activity	1	1	1	0.69	0.87	1	1
GO:0004123	cystathionine gamma-lyase activity	1	1	1	0.69	0.87	1	1
GO:0004127	cytidylate kinase activity	2	1	2	0.48	0.87	1	1
GO:0004128	cytochrome-b5 reductase activity	1	1	1	0.69	0.87	1	1
GO:0004129	cytochrome-c oxidase activity	16	11	9	0.91	0.96	0.28	1
GO:0004132	dCMP deaminase activity	1	1	1	0.69	0.87	1	1
GO:0004133	glycogen debranching enzyme activity	1	1	1	0.69	0.87	1	1
GO:0004134	4-alpha-glucanotransferase activity	1	1	1	0.69	0.87	1	1
GO:0004135	amylo-alpha-1,6-glucosidase activity	1	1	1	0.69	0.87	1	1
GO:0004139	deoxyribose-phosphate aldolase activity	1	1	1	0.69	0.87	1	1
GO:0004140	dephospho-CoA kinase activity	3	2	1	0.97	0.99	0.23	1
GO:0004142	diacylglycerol cholinephosphotransferase activity	1	1	1	0.69	0.87	1	1
GO:0004143	diacylglycerol kinase activity	14	10	12	0.14	0.87	0.25	1
GO:0004144	diacylglycerol O-acyltransferase activity	1	1	1	0.69	0.87	1	1
GO:0004148	dihydrolipoyl dehydrogenase activity	1	1	1	0.69	0.87	1	1
GO:0004149	dihydrolipoyllysine-residue succinyltransferase activity	1	1	1	0.69	0.87	1	1
GO:0004152	dihydroorotate dehydrogenase activity	2	1	2	0.48	0.87	1	1
GO:0004155	6,7-dihydropteridine reductase activity	1	1	1	0.69	0.87	1	1
GO:0004158	dihydroorotate oxidase activity	1	1	1	0.69	0.87	1	1
GO:0004163	diphosphomevalonate decarboxylase activity	1	1	1	0.69	0.87	1	1
GO:0004164	diphthine synthase activity	1	1	1	0.69	0.87	1	1
GO:0004167	dopachrome isomerase activity	2	1	1	0.9	0.96	0.52	1
GO:0004168	dolichol kinase activity	1	1	1	0.69	0.87	1	1
GO:0004169	dolichyl-phosphate-mannose-protein mannosyltransferase activity	1	1	1	0.69	0.87	1	1
GO:0004170	dUTP diphosphatase activity	1	1	1	0.69	0.87	1	1
GO:0004174	electron-transferring-flavoprotein dehydrogenase activity	1	1	1	0.69	0.87	1	1
GO:0004175	endopeptidase activity	30	21	25	0.063	0.87	0.11	1
GO:0004177	aminopeptidase activity	20	14	16	0.21	0.87	0.34	1
GO:0004185	serine-type carboxypeptidase activity	4	3	3	0.64	0.87	1	1
GO:0004190	aspartic-type endopeptidase activity	24	17	14	0.91	0.96	0.27	1
GO:0004197	cysteine-type endopeptidase activity	45	31	29	0.8	0.94	0.52	1
GO:0004198	calcium-dependent cysteine-type endopeptidase activity	15	10	11	0.49	0.87	1	1
GO:0004222	metalloendopeptidase activity	86	59	61	0.41	0.87	0.81	1
GO:0004298	threonine-type endopeptidase activity	16	11	13	0.22	0.87	0.42	1
GO:0004300	enoyl-CoA hydratase activity	2	1	2	0.48	0.87	1	1
GO:0004301	epoxide hydrolase activity	2	1	2	0.48	0.87	1	1
GO:0004303	estradiol 17-beta-dehydrogenase activity	1	1	1	0.69	0.87	1	1
GO:0004305	ethanolamine kinase activity	2	1	1	0.9	0.96	0.52	1
GO:0004310	farnesyl-diphosphate farnesyltransferase activity	1	1	1	0.69	0.87	1	1
GO:0004311	farnesyltranstransferase activity	2	1	2	0.48	0.87	1	1
GO:0004312	fatty acid synthase activity	1	1	1	0.69	0.87	1	1
GO:0004313	[acyl-carrier-protein] S-acetyltransferase activity	1	1	1	0.69	0.87	1	1
GO:0004314	[acyl-carrier-protein] S-malonyltransferase activity	2	1	2	0.48	0.87	1	1
GO:0004315	3-oxoacyl-[acyl-carrier-protein] synthase activity	2	1	2	0.48	0.87	1	1
GO:0004316	3-oxoacyl-[acyl-carrier-protein] reductase (NADPH) activity	1	1	1	0.69	0.87	1	1
GO:0004317	3-hydroxypalmitoyl-[acyl-carrier-protein] dehydratase activity	1	1	1	0.69	0.87	1	1
GO:0004319	enoyl-[acyl-carrier-protein] reductase (NADPH, B-specific) activity	1	1	1	0.69	0.87	1	1
GO:0004320	oleoyl-[acyl-carrier-protein] hydrolase activity	1	1	1	0.69	0.87	1	1
GO:0004322	ferroxidase activity	2	1	2	0.48	0.87	1	1
GO:0004325	ferrochelatase activity	1	1	1	0.69	0.87	1	1
GO:0004329	formate-tetrahydrofolate ligase activity	2	1	2	0.48	0.87	1	1
GO:0004331	fructose-2,6-bisphosphate 2-phosphatase activity	4	3	3	0.64	0.87	1	1
GO:0004332	fructose-bisphosphate aldolase activity	1	1	1	0.69	0.87	1	1
GO:0004333	fumarate hydratase activity	1	1	1	0.69	0.87	1	1
GO:0004335	galactokinase activity	2	1	2	0.48	0.87	1	1
GO:0004336	galactosylceramidase activity	1	1	1	0.69	0.87	1	1
GO:0004337	geranyltranstransferase activity	1	1	1	0.69	0.87	1	1
GO:0004340	glucokinase activity	1	1	1	0.69	0.87	1	1
GO:0004341	gluconolactonase activity	1	1	1	0.69	0.87	1	1
GO:0004342	glucosamine-6-phosphate deaminase activity	2	1	2	0.48	0.87	1	1
GO:0004343	glucosamine 6-phosphate N-acetyltransferase activity	1	1	1	0.69	0.87	1	1
GO:0004345	glucose-6-phosphate dehydrogenase activity	1	1	1	0.69	0.87	1	1
GO:0004346	glucose-6-phosphatase activity	3	2	1	0.97	0.99	0.23	1
GO:0004347	glucose-6-phosphate isomerase activity	1	1	1	0.69	0.87	1	1
GO:0004349	glutamate 5-kinase activity	1	1	1	0.69	0.87	1	1
GO:0004350	glutamate-5-semialdehyde dehydrogenase activity	1	1	1	0.69	0.87	1	1
GO:0004351	glutamate decarboxylase activity	2	1	2	0.48	0.87	1	1
GO:0004353	glutamate dehydrogenase [NAD(P)+] activity	1	1	1	0.69	0.87	1	1
GO:0004356	glutamate-ammonia ligase activity	3	2	2	0.77	0.91	1	1
GO:0004357	glutamate-cysteine ligase activity	2	1	2	0.48	0.87	1	1
GO:0004359	glutaminase activity	1	1	1	0.69	0.87	1	1
GO:0004360	glutamine-fructose-6-phosphate transaminase (isomerizing) activity	2	1	2	0.48	0.87	1	1
GO:0004363	glutathione synthase activity	2	1	2	0.48	0.87	1	1
GO:0004364	glutathione transferase activity	8	6	8	0.052	0.87	0.12	1
GO:0004366	glycerol-3-phosphate O-acyltransferase activity	6	4	4	0.73	0.9	1	1
GO:0004367	glycerol-3-phosphate dehydrogenase [NAD+] activity	3	2	3	0.33	0.87	0.56	1
GO:0004368	glycerol-3-phosphate dehydrogenase activity	1	1	1	0.69	0.87	1	1
GO:0004370	glycerol kinase activity	1	1	1	0.69	0.87	1	1
GO:0004371	glycerone kinase activity	1	1	1	0.69	0.87	1	1
GO:0004372	glycine hydroxymethyltransferase activity	2	1	1	0.9	0.96	0.52	1
GO:0004373	glycogen (starch) synthase activity	2	1	1	0.9	0.96	0.52	1
GO:0004375	glycine dehydrogenase (decarboxylating) activity	1	1	1	0.69	0.87	1	1
GO:0004379	glycylpeptide N-tetradecanoyltransferase activity	2	1	2	0.48	0.87	1	1
GO:0004382	guanosine-diphosphatase activity	1	1	1	0.69	0.87	1	1
GO:0004383	guanylate cyclase activity	9	6	7	0.44	0.87	0.73	1
GO:0004385	guanylate kinase activity	1	1	1	0.69	0.87	1	1
GO:0004392	heme oxygenase (decyclizing) activity	2	1	2	0.48	0.87	1	1
GO:0004394	heparan sulfate 2-O-sulfotransferase activity	1	1	1	0.69	0.87	1	1
GO:0004396	hexokinase activity	2	1	2	0.48	0.87	1	1
GO:0004397	histidine ammonia-lyase activity	2	1	2	0.48	0.87	1	1
GO:0004398	histidine decarboxylase activity	1	1	1	0.69	0.87	1	1
GO:0004407	histone deacetylase activity	10	7	9	0.14	0.87	0.3	1
GO:0004408	holocytochrome-c synthase activity	1	1	1	0.69	0.87	1	1
GO:0004416	hydroxyacylglutathione hydrolase activity	1	1	1	0.69	0.87	1	1
GO:0004418	hydroxymethylbilane synthase activity	1	1	1	0.69	0.87	1	1
GO:0004419	hydroxymethylglutaryl-CoA lyase activity	1	1	1	0.69	0.87	1	1
GO:0004420	hydroxymethylglutaryl-CoA reductase (NADPH) activity	1	1	1	0.69	0.87	1	1
GO:0004421	hydroxymethylglutaryl-CoA synthase activity	1	1	1	0.69	0.87	1	1
GO:0004422	hypoxanthine phosphoribosyltransferase activity	2	1	2	0.48	0.87	1	1
GO:0004427	inorganic diphosphatase activity	3	2	3	0.33	0.87	0.56	1
GO:0004435	phosphatidylinositol phospholipase C activity	22	15	19	0.058	0.87	0.1	1
GO:0004438	phosphatidylinositol-3-phosphatase activity	3	2	3	0.33	0.87	0.56	1
GO:0004439	phosphatidylinositol-4,5-bisphosphate 5-phosphatase activity	4	3	4	0.23	0.87	0.32	1
GO:0004445	inositol-polyphosphate 5-phosphatase activity	1	1	1	0.69	0.87	1	1
GO:0004447	iodide peroxidase activity	1	1	1	0.69	0.87	1	1
GO:0004449	isocitrate dehydrogenase (NAD+) activity	2	1	2	0.48	0.87	1	1
GO:0004450	isocitrate dehydrogenase (NADP+) activity	1	1	1	0.69	0.87	1	1
GO:0004452	isopentenyl-diphosphate delta-isomerase activity	1	1	1	0.69	0.87	1	1
GO:0004455	ketol-acid reductoisomerase activity	3	2	3	0.33	0.87	0.56	1
GO:0004459	L-lactate dehydrogenase activity	2	1	2	0.48	0.87	1	1
GO:0004461	lactose synthase activity	1	1	1	0.69	0.87	1	1
GO:0004462	lactoylglutathione lyase activity	1	1	1	0.69	0.87	1	1
GO:0004463	leukotriene-A4 hydrolase activity	1	1	1	0.69	0.87	1	1
GO:0004465	lipoprotein lipase activity	2	1	2	0.48	0.87	1	1
GO:0004466	long-chain-acyl-CoA dehydrogenase activity	2	1	2	0.48	0.87	1	1
GO:0004467	long-chain fatty acid-CoA ligase activity	2	1	2	0.48	0.87	1	1
GO:0004468	lysine N-acetyltransferase activity	1	1	1	0.69	0.87	1	1
GO:0004470	malic enzyme activity	3	2	3	0.33	0.87	0.56	1
GO:0004478	methionine adenosyltransferase activity	2	1	2	0.48	0.87	1	1
GO:0004479	methionyl-tRNA formyltransferase activity	1	1	1	0.69	0.87	1	1
GO:0004482	mRNA (guanine-N7-)-methyltransferase activity	2	1	1	0.9	0.96	0.52	1
GO:0004484	mRNA guanylyltransferase activity	2	1	2	0.48	0.87	1	1
GO:0004488	methylenetetrahydrofolate dehydrogenase (NADP+) activity	4	3	3	0.64	0.87	1	1
GO:0004489	methylenetetrahydrofolate reductase (NADPH) activity	2	1	1	0.9	0.96	0.52	1
GO:0004490	methylglutaconyl-CoA hydratase activity	1	1	1	0.69	0.87	1	1
GO:0004491	methylmalonate-semialdehyde dehydrogenase (acylating) activity	1	1	1	0.69	0.87	1	1
GO:0004494	methylmalonyl-CoA mutase activity	1	1	1	0.69	0.87	1	1
GO:0004497	monooxygenase activity	50	35	30	0.94	0.98	0.17	1
GO:0004500	dopamine beta-monooxygenase activity	2	1	1	0.9	0.96	0.52	1
GO:0004504	peptidylglycine monooxygenase activity	1	1	1	0.69	0.87	1	1
GO:0004505	phenylalanine 4-monooxygenase activity	2	1	1	0.9	0.96	0.52	1
GO:0004506	squalene monooxygenase activity	1	1	1	0.69	0.87	1	1
GO:0004510	tryptophan 5-monooxygenase activity	2	1	2	0.48	0.87	1	1
GO:0004511	tyrosine 3-monooxygenase activity	1	1	1	0.69	0.87	1	1
GO:0004514	nicotinate-nucleotide diphosphorylase (carboxylating) activity	3	2	2	0.77	0.91	1	1
GO:0004515	nicotinate-nucleotide adenylyltransferase activity	1	1	1	0.69	0.87	1	1
GO:0004516	nicotinate phosphoribosyltransferase activity	3	2	3	0.33	0.87	0.56	1
GO:0004517	nitric-oxide synthase activity	2	1	2	0.48	0.87	1	1
GO:0004518	nuclease activity	15	10	11	0.49	0.87	1	1
GO:0004519	endonuclease activity	15	10	9	0.85	0.96	0.42	1
GO:0004520	endodeoxyribonuclease activity	2	1	2	0.48	0.87	1	1
GO:0004521	endoribonuclease activity	3	2	2	0.77	0.91	1	1
GO:0004523	ribonuclease H activity	16	11	11	0.63	0.87	1	1
GO:0004525	ribonuclease III activity	3	2	3	0.33	0.87	0.56	1
GO:0004526	ribonuclease P activity	3	2	2	0.77	0.91	1	1
GO:0004527	exonuclease activity	15	10	13	0.11	0.87	0.17	1
GO:0004531	deoxyribonuclease II activity	1	1	1	0.69	0.87	1	1
GO:0004532	exoribonuclease activity	1	1	1	0.69	0.87	1	1
GO:0004534	5'-3' exoribonuclease activity	1	1	1	0.69	0.87	1	1
GO:0004535	poly(A)-specific ribonuclease activity	1	1	1	0.69	0.87	1	1
GO:0004540	ribonuclease activity	8	6	6	0.53	0.87	1	1
GO:0004550	nucleoside diphosphate kinase activity	8	6	5	0.79	0.93	0.71	1
GO:0004551	nucleotide diphosphatase activity	1	1	1	0.69	0.87	1	1
GO:0004553	hydrolase activity, hydrolyzing O-glycosyl compounds	42	29	26	0.88	0.96	0.32	1
GO:0004557	alpha-galactosidase activity	1	1	1	0.69	0.87	1	1
GO:0004558	alpha-glucosidase activity	3	2	1	0.97	0.99	0.23	1
GO:0004559	alpha-mannosidase activity	4	3	3	0.64	0.87	1	1
GO:0004560	alpha-L-fucosidase activity	2	1	2	0.48	0.87	1	1
GO:0004563	beta-N-acetylhexosaminidase activity	4	3	4	0.23	0.87	0.32	1
GO:0004565	beta-galactosidase activity	4	3	3	0.64	0.87	1	1
GO:0004566	beta-glucuronidase activity	1	1	1	0.69	0.87	1	1
GO:0004567	beta-mannosidase activity	1	1	1	0.69	0.87	1	1
GO:0004568	chitinase activity	2	1	2	0.48	0.87	1	1
GO:0004569	glycoprotein endo-alpha-1,2-mannosidase activity	1	1	1	0.69	0.87	1	1
GO:0004571	mannosyl-oligosaccharide 1,2-alpha-mannosidase activity	8	6	8	0.052	0.87	0.12	1
GO:0004576	oligosaccharyl transferase activity	2	1	2	0.48	0.87	1	1
GO:0004579	dolichyl-diphosphooligosaccharide-protein glycotransferase activity	3	2	3	0.33	0.87	0.56	1
GO:0004582	dolichyl-phosphate beta-D-mannosyltransferase activity	1	1	1	0.69	0.87	1	1
GO:0004586	ornithine decarboxylase activity	1	1	1	0.69	0.87	1	1
GO:0004587	ornithine-oxo-acid transaminase activity	1	1	1	0.69	0.87	1	1
GO:0004588	orotate phosphoribosyltransferase activity	1	1	1	0.69	0.87	1	1
GO:0004590	orotidine-5'-phosphate decarboxylase activity	1	1	1	0.69	0.87	1	1
GO:0004591	oxoglutarate dehydrogenase (succinyl-transferring) activity	3	2	3	0.33	0.87	0.56	1
GO:0004594	pantothenate kinase activity	6	4	5	0.4	0.87	0.67	1
GO:0004601	peroxidase activity	17	12	10	0.88	0.96	0.43	1
GO:0004602	glutathione peroxidase activity	8	6	7	0.24	0.87	0.45	1
GO:0004605	phosphatidate cytidylyltransferase activity	2	1	2	0.48	0.87	1	1
GO:0004609	phosphatidylserine decarboxylase activity	2	1	2	0.48	0.87	1	1
GO:0004610	phosphoacetylglucosamine mutase activity	1	1	1	0.69	0.87	1	1
GO:0004614	phosphoglucomutase activity	3	2	3	0.33	0.87	0.56	1
GO:0004615	phosphomannomutase activity	2	1	2	0.48	0.87	1	1
GO:0004616	phosphogluconate dehydrogenase (decarboxylating) activity	9	6	8	0.18	0.87	0.29	1
GO:0004618	phosphoglycerate kinase activity	1	1	1	0.69	0.87	1	1
GO:0004620	phospholipase activity	10	7	6	0.83	0.96	0.51	1
GO:0004621	glycosylphosphatidylinositol phospholipase D activity	1	1	1	0.69	0.87	1	1
GO:0004623	phospholipase A2 activity	9	6	4	0.97	0.99	0.15	1
GO:0004629	phospholipase C activity	19	13	17	0.039	0.87	0.078	1
GO:0004634	phosphopyruvate hydratase activity	4	3	2	0.91	0.96	0.59	1
GO:0004637	phosphoribosylamine-glycine ligase activity	2	1	1	0.9	0.96	0.52	1
GO:0004639	phosphoribosylaminoimidazolesuccinocarboxamide synthase activity	2	1	1	0.9	0.96	0.52	1
GO:0004641	phosphoribosylformylglycinamidine cyclo-ligase activity	2	1	1	0.9	0.96	0.52	1
GO:0004643	phosphoribosylaminoimidazolecarboxamide formyltransferase activity	1	1	1	0.69	0.87	1	1
GO:0004644	phosphoribosylglycinamide formyltransferase activity	2	1	1	0.9	0.96	0.52	1
GO:0004645	phosphorylase activity	2	1	2	0.48	0.87	1	1
GO:0004647	phosphoserine phosphatase activity	1	1	1	0.69	0.87	1	1
GO:0004648	O-phospho-L-serine:2-oxoglutarate aminotransferase activity	1	1	1	0.69	0.87	1	1
GO:0004649	poly(ADP-ribose) glycohydrolase activity	1	1	1	0.69	0.87	1	1
GO:0004651	polynucleotide 5'-phosphatase activity	1	1	1	0.69	0.87	1	1
GO:0004652	polynucleotide adenylyltransferase activity	4	3	4	0.23	0.87	0.32	1
GO:0004653	polypeptide N-acetylgalactosaminyltransferase activity	6	4	6	0.11	0.87	0.19	1
GO:0004654	polyribonucleotide nucleotidyltransferase activity	1	1	1	0.69	0.87	1	1
GO:0004655	porphobilinogen synthase activity	2	1	1	0.9	0.96	0.52	1
GO:0004656	procollagen-proline 4-dioxygenase activity	5	3	4	0.51	0.87	1	1
GO:0004657	proline dehydrogenase activity	1	1	1	0.69	0.87	1	1
GO:0004658	propionyl-CoA carboxylase activity	1	1	1	0.69	0.87	1	1
GO:0004659	prenyltransferase activity	3	2	3	0.33	0.87	0.56	1
GO:0004663	Rab geranylgeranyltransferase activity	3	2	2	0.77	0.91	1	1
GO:0004672	protein kinase activity	529	366	364	0.59	0.87	0.89	1
GO:0004673	protein histidine kinase activity	3	2	3	0.33	0.87	0.56	1
GO:0004674	protein serine/threonine kinase activity	354	245	252	0.22	0.87	0.41	1
GO:0004675	transmembrane receptor protein serine/threonine kinase activity	14	10	10	0.56	0.87	1	1
GO:0004676	3-phosphoinositide-dependent protein kinase activity	1	1	1	0.69	0.87	1	1
GO:0004677	DNA-dependent protein kinase activity	2	1	2	0.48	0.87	1	1
GO:0004679	AMP-activated protein kinase activity	2	1	1	0.9	0.96	0.52	1
GO:0004683	calmodulin-dependent protein kinase activity	7	5	5	0.63	0.87	1	1
GO:0004686	elongation factor-2 kinase activity	1	1	1	0.69	0.87	1	1
GO:0004687	myosin light chain kinase activity	2	1	1	0.9	0.96	0.52	1
GO:0004689	phosphorylase kinase activity	1	1	1	0.69	0.87	1	1
GO:0004691	cAMP-dependent protein kinase activity	1	1	1	0.69	0.87	1	1
GO:0004692	cGMP-dependent protein kinase activity	1	1	1	0.69	0.87	1	1
GO:0004693	cyclin-dependent protein kinase activity	6	4	4	0.73	0.9	1	1
GO:0004697	protein kinase C activity	9	6	9	0.036	0.82	0.065	1
GO:0004698	calcium-dependent protein kinase C activity	1	1	1	0.69	0.87	1	1
GO:0004699	calcium-independent protein kinase C activity	1	1	1	0.69	0.87	1	1
GO:0004702	receptor signaling protein serine/threonine kinase activity	7	5	5	0.63	0.87	1	1
GO:0004703	G-protein coupled receptor kinase activity	6	4	5	0.4	0.87	0.67	1
GO:0004704	NF-kappaB-inducing kinase activity	2	1	1	0.9	0.96	0.52	1
GO:0004705	JUN kinase activity	2	1	2	0.48	0.87	1	1
GO:0004707	MAP kinase activity	14	10	10	0.56	0.87	1	1
GO:0004708	MAP kinase kinase activity	5	3	5	0.16	0.87	0.33	1
GO:0004709	MAP kinase kinase kinase activity	5	3	5	0.16	0.87	0.33	1
GO:0004711	ribosomal protein S6 kinase activity	1	1	1	0.69	0.87	1	1
GO:0004712	protein serine/threonine/tyrosine kinase activity	1	1	1	0.69	0.87	1	1
GO:0004715	non-membrane spanning protein tyrosine kinase activity	17	12	12	0.57	0.87	1	1
GO:0004716	receptor signaling protein tyrosine kinase activity	4	3	4	0.23	0.87	0.32	1
GO:0004719	protein-L-isoaspartate (D-aspartate) O-methyltransferase activity	7	5	6	0.31	0.87	0.68	1
GO:0004721	phosphoprotein phosphatase activity	74	51	57	0.087	0.87	0.16	1
GO:0004722	protein serine/threonine phosphatase activity	17	12	14	0.18	0.87	0.3	1
GO:0004725	protein tyrosine phosphatase activity	96	66	74	0.054	0.87	0.097	1
GO:0004726	non-membrane spanning protein tyrosine phosphatase activity	2	1	2	0.48	0.87	1	1
GO:0004728	receptor signaling protein tyrosine phosphatase activity	1	1	1	0.69	0.87	1	1
GO:0004739	pyruvate dehydrogenase (acetyl-transferring) activity	1	1	1	0.69	0.87	1	1
GO:0004742	dihydrolipoyllysine-residue acetyltransferase activity	2	1	2	0.48	0.87	1	1
GO:0004743	pyruvate kinase activity	1	1	1	0.69	0.87	1	1
GO:0004745	retinol dehydrogenase activity	1	1	1	0.69	0.87	1	1
GO:0004747	ribokinase activity	1	1	1	0.69	0.87	1	1
GO:0004748	ribonucleoside-diphosphate reductase activity, thioredoxin disulfide as acceptor	4	3	2	0.91	0.96	0.59	1
GO:0004749	ribose phosphate diphosphokinase activity	5	3	4	0.51	0.87	1	1
GO:0004750	ribulose-phosphate 3-epimerase activity	1	1	1	0.69	0.87	1	1
GO:0004751	ribose-5-phosphate isomerase activity	1	1	1	0.69	0.87	1	1
GO:0004756	selenide, water dikinase activity	2	1	2	0.48	0.87	1	1
GO:0004758	serine C-palmitoyltransferase activity	3	2	3	0.33	0.87	0.56	1
GO:0004765	shikimate kinase activity	2	1	2	0.48	0.87	1	1
GO:0004766	spermidine synthase activity	1	1	1	0.69	0.87	1	1
GO:0004767	sphingomyelin phosphodiesterase activity	4	3	2	0.91	0.96	0.59	1
GO:0004768	stearoyl-CoA 9-desaturase activity	2	1	2	0.48	0.87	1	1
GO:0004775	succinate-CoA ligase (ADP-forming) activity	2	1	2	0.48	0.87	1	1
GO:0004781	sulfate adenylyltransferase (ATP) activity	2	1	1	0.9	0.96	0.52	1
GO:0004784	superoxide dismutase activity	3	2	3	0.33	0.87	0.56	1
GO:0004788	thiamine diphosphokinase activity	1	1	1	0.69	0.87	1	1
GO:0004791	thioredoxin-disulfide reductase activity	4	3	3	0.64	0.87	1	1
GO:0004792	thiosulfate sulfurtransferase activity	1	1	1	0.69	0.87	1	1
GO:0004795	threonine synthase activity	2	1	2	0.48	0.87	1	1
GO:0004798	thymidylate kinase activity	2	1	2	0.48	0.87	1	1
GO:0004799	thymidylate synthase activity	2	1	1	0.9	0.96	0.52	1
GO:0004800	thyroxine 5'-deiodinase activity	4	3	2	0.91	0.96	0.59	1
GO:0004801	sedoheptulose-7-phosphate:D-glyceraldehyde-3-phosphate glyceronetransferase activity	1	1	1	0.69	0.87	1	1
GO:0004802	transketolase activity	1	1	1	0.69	0.87	1	1
GO:0004806	triglyceride lipase activity	8	6	5	0.79	0.93	0.71	1
GO:0004809	tRNA (guanine-N2-)-methyltransferase activity	1	1	1	0.69	0.87	1	1
GO:0004810	tRNA adenylyltransferase activity	1	1	1	0.69	0.87	1	1
GO:0004812	aminoacyl-tRNA ligase activity	38	26	28	0.34	0.87	0.6	1
GO:0004813	alanine-tRNA ligase activity	3	2	3	0.33	0.87	0.56	1
GO:0004814	arginine-tRNA ligase activity	3	2	2	0.77	0.91	1	1
GO:0004815	aspartate-tRNA ligase activity	1	1	1	0.69	0.87	1	1
GO:0004816	asparagine-tRNA ligase activity	2	1	2	0.48	0.87	1	1
GO:0004817	cysteine-tRNA ligase activity	2	1	2	0.48	0.87	1	1
GO:0004818	glutamate-tRNA ligase activity	2	1	2	0.48	0.87	1	1
GO:0004819	glutamine-tRNA ligase activity	1	1	1	0.69	0.87	1	1
GO:0004820	glycine-tRNA ligase activity	2	1	2	0.48	0.87	1	1
GO:0004821	histidine-tRNA ligase activity	1	1	1	0.69	0.87	1	1
GO:0004822	isoleucine-tRNA ligase activity	3	2	2	0.77	0.91	1	1
GO:0004823	leucine-tRNA ligase activity	2	1	2	0.48	0.87	1	1
GO:0004824	lysine-tRNA ligase activity	1	1	1	0.69	0.87	1	1
GO:0004826	phenylalanine-tRNA ligase activity	4	3	4	0.23	0.87	0.32	1
GO:0004827	proline-tRNA ligase activity	3	2	1	0.97	0.99	0.23	1
GO:0004828	serine-tRNA ligase activity	1	1	1	0.69	0.87	1	1
GO:0004829	threonine-tRNA ligase activity	3	2	2	0.77	0.91	1	1
GO:0004830	tryptophan-tRNA ligase activity	4	3	3	0.64	0.87	1	1
GO:0004831	tyrosine-tRNA ligase activity	2	1	2	0.48	0.87	1	1
GO:0004833	tryptophan 2,3-dioxygenase activity	2	1	1	0.9	0.96	0.52	1
GO:0004835	tubulin-tyrosine ligase activity	10	7	8	0.36	0.87	0.73	1
GO:0004838	L-tyrosine:2-oxoglutarate aminotransferase activity	1	1	1	0.69	0.87	1	1
GO:0004839	ubiquitin activating enzyme activity	1	1	1	0.69	0.87	1	1
GO:0004843	ubiquitin-specific protease activity	15	10	14	0.03	0.77	0.049	1
GO:0004844	uracil DNA N-glycosylase activity	1	1	1	0.69	0.87	1	1
GO:0004846	urate oxidase activity	1	1	1	0.69	0.87	1	1
GO:0004849	uridine kinase activity	2	1	2	0.48	0.87	1	1
GO:0004850	uridine phosphorylase activity	2	1	1	0.9	0.96	0.52	1
GO:0004852	uroporphyrinogen-III synthase activity	1	1	1	0.69	0.87	1	1
GO:0004853	uroporphyrinogen decarboxylase activity	1	1	1	0.69	0.87	1	1
GO:0004854	xanthine dehydrogenase activity	1	1	1	0.69	0.87	1	1
GO:0004855	xanthine oxidase activity	1	1	1	0.69	0.87	1	1
GO:0004857	enzyme inhibitor activity	12	8	9	0.47	0.87	0.77	1
GO:0004859	phospholipase inhibitor activity	4	3	4	0.23	0.87	0.32	1
GO:0004860	protein kinase inhibitor activity	3	2	3	0.33	0.87	0.56	1
GO:0004861	cyclin-dependent protein kinase inhibitor activity	5	3	3	0.83	0.96	0.65	1
GO:0004862	cAMP-dependent protein kinase inhibitor activity	4	3	2	0.91	0.96	0.59	1
GO:0004864	protein phosphatase inhibitor activity	5	3	4	0.51	0.87	1	1
GO:0004865	protein serine/threonine phosphatase inhibitor activity	2	1	2	0.48	0.87	1	1
GO:0004866	endopeptidase inhibitor activity	19	13	12	0.8	0.93	0.62	1
GO:0004867	serine-type endopeptidase inhibitor activity	48	33	27	0.98	1	0.06	1
GO:0004869	cysteine-type endopeptidase inhibitor activity	9	6	8	0.18	0.87	0.29	1
GO:0004874	aryl hydrocarbon receptor activity	1	1	1	0.69	0.87	1	1
GO:0004879	ligand-activated sequence-specific DNA binding RNA polymerase II transcription factor activity	23	16	15	0.74	0.91	0.66	1
GO:0004883	glucocorticoid receptor activity	1	1	1	0.69	0.87	1	1
GO:0004886	9-cis retinoic acid receptor activity	1	1	1	0.69	0.87	1	1
GO:0004887	thyroid hormone receptor activity	7	5	3	0.97	0.99	0.21	1
GO:0004888	transmembrane signaling receptor activity	83	57	57	0.59	0.87	0.91	1
GO:0004889	acetylcholine-activated cation-selective channel activity	12	8	6	0.96	0.99	0.21	1
GO:0004890	GABA-A receptor activity	20	14	18	0.03	0.77	0.051	1
GO:0004896	cytokine receptor activity	22	15	17	0.28	0.87	0.49	1
GO:0004897	ciliary neurotrophic factor receptor activity	3	2	3	0.33	0.87	0.56	1
GO:0004903	growth hormone receptor activity	1	1	1	0.69	0.87	1	1
GO:0004904	interferon receptor activity	1	1	1	0.69	0.87	1	1
GO:0004905	type I interferon receptor activity	1	1	1	0.69	0.87	1	1
GO:0004908	interleukin-1 receptor activity	5	3	4	0.51	0.87	1	1
GO:0004909	interleukin-1, Type I, activating receptor activity	2	1	2	0.48	0.87	1	1
GO:0004915	interleukin-6 receptor activity	1	1	1	0.69	0.87	1	1
GO:0004921	interleukin-11 receptor activity	1	1	1	0.69	0.87	1	1
GO:0004923	leukemia inhibitory factor receptor activity	1	1	1	0.69	0.87	1	1
GO:0004924	oncostatin-M receptor activity	3	2	3	0.33	0.87	0.56	1
GO:0004925	prolactin receptor activity	1	1	1	0.69	0.87	1	1
GO:0004935	adrenergic receptor activity	5	3	2	0.97	0.99	0.17	1
GO:0004937	alpha1-adrenergic receptor activity	3	2	1	0.97	0.99	0.23	1
GO:0004938	alpha2-adrenergic receptor activity	2	1	1	0.9	0.96	0.52	1
GO:0004946	bombesin receptor activity	3	2	3	0.33	0.87	0.56	1
GO:0004948	calcitonin receptor activity	3	2	2	0.77	0.91	1	1
GO:0004949	cannabinoid receptor activity	3	2	2	0.77	0.91	1	1
GO:0004950	chemokine receptor activity	16	11	9	0.91	0.96	0.28	1
GO:0004952	dopamine receptor activity	6	4	3	0.92	0.97	0.38	1
GO:0004958	prostaglandin F receptor activity	1	1	1	0.69	0.87	1	1
GO:0004962	endothelin receptor activity	3	2	2	0.77	0.91	1	1
GO:0004963	follicle-stimulating hormone receptor activity	1	1	1	0.69	0.87	1	1
GO:0004965	G-protein coupled GABA receptor activity	2	1	1	0.9	0.96	0.52	1
GO:0004966	galanin receptor activity	3	2	1	0.97	0.99	0.23	1
GO:0004967	glucagon receptor activity	2	1	1	0.9	0.96	0.52	1
GO:0004969	histamine receptor activity	5	3	3	0.83	0.96	0.65	1
GO:0004970	ionotropic glutamate receptor activity	19	13	16	0.12	0.87	0.21	1
GO:0004971	alpha-amino-3-hydroxy-5-methyl-4-isoxazole propionate selective glutamate receptor activity	2	1	2	0.48	0.87	1	1
GO:0004972	N-methyl-D-aspartate selective glutamate receptor activity	5	3	5	0.16	0.87	0.33	1
GO:0004977	melanocortin receptor activity	5	3	2	0.97	0.99	0.17	1
GO:0004979	beta-endorphin receptor activity	1	1	1	0.69	0.87	1	1
GO:0004980	melanocyte-stimulating hormone receptor activity	3	2	1	0.97	0.99	0.23	1
GO:0004982	N-formyl peptide receptor activity	3	2	1	0.97	0.99	0.23	1
GO:0004983	neuropeptide Y receptor activity	11	8	8	0.54	0.87	1	1
GO:0004985	opioid receptor activity	5	3	3	0.83	0.96	0.65	1
GO:0004992	platelet activating factor receptor activity	1	1	1	0.69	0.87	1	1
GO:0004993	serotonin receptor activity	9	6	8	0.18	0.87	0.29	1
GO:0004994	somatostatin receptor activity	3	2	2	0.77	0.91	1	1
GO:0004995	tachykinin receptor activity	3	2	1	0.97	0.99	0.23	1
GO:0004996	thyroid-stimulating hormone receptor activity	1	1	1	0.69	0.87	1	1
GO:0004997	thyrotropin-releasing hormone receptor activity	2	1	1	0.9	0.96	0.52	1
GO:0004999	vasoactive intestinal polypeptide receptor activity	8	6	4	0.94	0.98	0.26	1
GO:0005000	vasopressin receptor activity	5	3	3	0.83	0.96	0.65	1
GO:0005001	transmembrane receptor protein tyrosine phosphatase activity	1	1	1	0.69	0.87	1	1
GO:0005003	ephrin receptor activity	10	7	7	0.63	0.87	1	1
GO:0005004	GPI-linked ephrin receptor activity	4	3	4	0.23	0.87	0.32	1
GO:0005005	transmembrane-ephrin receptor activity	4	3	2	0.91	0.96	0.59	1
GO:0005006	epidermal growth factor-activated receptor activity	1	1	1	0.69	0.87	1	1
GO:0005007	fibroblast growth factor-activated receptor activity	5	3	3	0.83	0.96	0.65	1
GO:0005008	hepatocyte growth factor-activated receptor activity	1	1	1	0.69	0.87	1	1
GO:0005019	platelet-derived growth factor beta-receptor activity	1	1	1	0.69	0.87	1	1
GO:0005020	stem cell factor receptor activity	1	1	1	0.69	0.87	1	1
GO:0005021	vascular endothelial growth factor-activated receptor activity	5	3	5	0.16	0.87	0.33	1
GO:0005024	transforming growth factor beta-activated receptor activity	13	9	11	0.18	0.87	0.37	1
GO:0005025	transforming growth factor beta receptor activity, type I	2	1	2	0.48	0.87	1	1
GO:0005026	transforming growth factor beta receptor activity, type II	2	1	1	0.9	0.96	0.52	1
GO:0005030	neurotrophin receptor activity	2	1	2	0.48	0.87	1	1
GO:0005031	tumor necrosis factor-activated receptor activity	4	3	2	0.91	0.96	0.59	1
GO:0005041	low-density lipoprotein receptor activity	3	2	3	0.33	0.87	0.56	1
GO:0005042	netrin receptor activity	1	1	1	0.69	0.87	1	1
GO:0005047	signal recognition particle binding	3	2	3	0.33	0.87	0.56	1
GO:0005052	peroxisome matrix targeting signal-1 binding	1	1	1	0.69	0.87	1	1
GO:0005053	peroxisome matrix targeting signal-2 binding	1	1	1	0.69	0.87	1	1
GO:0005057	receptor signaling protein activity	10	7	8	0.36	0.87	0.73	1
GO:0005068	transmembrane receptor protein tyrosine kinase adaptor activity	2	1	2	0.48	0.87	1	1
GO:0005070	SH3/SH2 adaptor activity	6	4	4	0.73	0.9	1	1
GO:0005078	MAP-kinase scaffold activity	4	3	4	0.23	0.87	0.32	1
GO:0005080	protein kinase C binding	11	8	8	0.54	0.87	1	1
GO:0005083	small GTPase regulator activity	15	10	14	0.03	0.77	0.049	1
GO:0005086	ARF guanyl-nucleotide exchange factor activity	13	9	12	0.056	0.87	0.078	1
GO:0005087	Ran guanyl-nucleotide exchange factor activity	1	1	1	0.69	0.87	1	1
GO:0005088	Ras guanyl-nucleotide exchange factor activity	6	4	6	0.11	0.87	0.19	1
GO:0005089	Rho guanyl-nucleotide exchange factor activity	69	48	51	0.24	0.87	0.43	1
GO:0005092	GDP-dissociation inhibitor activity	3	2	3	0.33	0.87	0.56	1
GO:0005093	Rab GDP-dissociation inhibitor activity	1	1	1	0.69	0.87	1	1
GO:0005094	Rho GDP-dissociation inhibitor activity	2	1	2	0.48	0.87	1	1
GO:0005095	GTPase inhibitor activity	3	2	3	0.33	0.87	0.56	1
GO:0005098	Ran GTPase activator activity	1	1	1	0.69	0.87	1	1
GO:0005099	Ras GTPase activator activity	4	3	3	0.64	0.87	1	1
GO:0005100	Rho GTPase activator activity	8	6	8	0.052	0.87	0.12	1
GO:0005102	receptor binding	145	100	95	0.85	0.96	0.37	1
GO:0005104	fibroblast growth factor receptor binding	9	6	4	0.97	0.99	0.15	1
GO:0005109	frizzled binding	18	12	12	0.69	0.87	0.8	1
GO:0005111	type 2 fibroblast growth factor receptor binding	2	1	1	0.9	0.96	0.52	1
GO:0005112	Notch binding	9	6	9	0.036	0.82	0.065	1
GO:0005113	patched binding	5	3	4	0.51	0.87	1	1
GO:0005114	type II transforming growth factor beta receptor binding	3	2	2	0.77	0.91	1	1
GO:0005123	death receptor binding	3	2	2	0.77	0.91	1	1
GO:0005127	ciliary neurotrophic factor receptor binding	4	3	2	0.91	0.96	0.59	1
GO:0005133	interferon-gamma receptor binding	1	1	1	0.69	0.87	1	1
GO:0005134	interleukin-2 receptor binding	2	1	1	0.9	0.96	0.52	1
GO:0005137	interleukin-5 receptor binding	2	1	1	0.9	0.96	0.52	1
GO:0005138	interleukin-6 receptor binding	5	3	3	0.83	0.96	0.65	1
GO:0005143	interleukin-12 receptor binding	2	1	1	0.9	0.96	0.52	1
GO:0005149	interleukin-1 receptor binding	2	1	1	0.9	0.96	0.52	1
GO:0005158	insulin receptor binding	17	12	13	0.36	0.87	0.61	1
GO:0005159	insulin-like growth factor receptor binding	9	6	7	0.44	0.87	0.73	1
GO:0005160	transforming growth factor beta receptor binding	5	3	4	0.51	0.87	1	1
GO:0005161	platelet-derived growth factor receptor binding	3	2	3	0.33	0.87	0.56	1
GO:0005164	tumor necrosis factor receptor binding	12	8	5	0.99	1	0.057	1
GO:0005165	neurotrophin receptor binding	1	1	1	0.69	0.87	1	1
GO:0005168	neurotrophin TRKA receptor binding	4	3	4	0.23	0.87	0.32	1
GO:0005171	hepatocyte growth factor receptor binding	1	1	1	0.69	0.87	1	1
GO:0005173	stem cell factor receptor binding	3	2	3	0.33	0.87	0.56	1
GO:0005174	CD40 receptor binding	2	1	1	0.9	0.96	0.52	1
GO:0005176	ErbB-2 class receptor binding	1	1	1	0.69	0.87	1	1
GO:0005184	neuropeptide hormone activity	4	3	3	0.64	0.87	1	1
GO:0005198	structural molecule activity	102	71	67	0.81	0.95	0.45	1
GO:0005201	extracellular matrix structural constituent	18	12	14	0.3	0.87	0.61	1
GO:0005212	structural constituent of eye lens	10	7	4	0.99	1	0.079	1
GO:0005215	transporter activity	176	122	121	0.58	0.87	0.93	1
GO:0005218	intracellular ligand-gated calcium channel activity	2	1	2	0.48	0.87	1	1
GO:0005219	ryanodine-sensitive calcium-release channel activity	2	1	2	0.48	0.87	1	1
GO:0005220	inositol 1,4,5-trisphosphate-sensitive calcium-release channel activity	3	2	3	0.33	0.87	0.56	1
GO:0005221	intracellular cyclic nucleotide activated cation channel activity	1	1	1	0.69	0.87	1	1
GO:0005222	intracellular cAMP activated cation channel activity	1	1	1	0.69	0.87	1	1
GO:0005223	intracellular cGMP activated cation channel activity	1	1	1	0.69	0.87	1	1
GO:0005227	calcium activated cation channel activity	2	1	1	0.9	0.96	0.52	1
GO:0005229	intracellular calcium activated chloride channel activity	2	1	1	0.9	0.96	0.52	1
GO:0005230	extracellular ligand-gated ion channel activity	41	28	31	0.24	0.87	0.4	1
GO:0005234	extracellular-glutamate-gated ion channel activity	19	13	16	0.12	0.87	0.21	1
GO:0005242	inward rectifier potassium channel activity	14	10	8	0.89	0.96	0.39	1
GO:0005243	gap junction channel activity	2	1	2	0.48	0.87	1	1
GO:0005244	voltage-gated ion channel activity	50	35	36	0.4	0.87	0.76	1
GO:0005246	calcium channel regulator activity	5	3	4	0.51	0.87	1	1
GO:0005247	voltage-gated chloride channel activity	14	10	8	0.89	0.96	0.39	1
GO:0005248	voltage-gated sodium channel activity	10	7	8	0.36	0.87	0.73	1
GO:0005249	voltage-gated potassium channel activity	64	44	50	0.074	0.87	0.14	1
GO:0005251	delayed rectifier potassium channel activity	2	1	1	0.9	0.96	0.52	1
GO:0005254	chloride channel activity	8	6	7	0.24	0.87	0.45	1
GO:0005261	cation channel activity	14	10	13	0.041	0.87	0.078	1
GO:0005262	calcium channel activity	36	25	30	0.043	0.87	0.071	1
GO:0005267	potassium channel activity	44	30	30	0.63	0.87	0.87	1
GO:0005272	sodium channel activity	18	12	11	0.84	0.96	0.45	1
GO:0005275	amine transmembrane transporter activity	1	1	1	0.69	0.87	1	1
GO:0005289	high affinity arginine transmembrane transporter activity	1	1	1	0.69	0.87	1	1
GO:0005290	L-histidine transmembrane transporter activity	2	1	2	0.48	0.87	1	1
GO:0005298	proline:sodium symporter activity	1	1	1	0.69	0.87	1	1
GO:0005307	choline:sodium symporter activity	1	1	1	0.69	0.87	1	1
GO:0005313	L-glutamate transmembrane transporter activity	7	5	7	0.075	0.87	0.11	1
GO:0005314	high-affinity glutamate transmembrane transporter activity	1	1	1	0.69	0.87	1	1
GO:0005315	inorganic phosphate transmembrane transporter activity	3	2	3	0.33	0.87	0.56	1
GO:0005319	lipid transporter activity	8	6	6	0.53	0.87	1	1
GO:0005326	neurotransmitter transporter activity	2	1	2	0.48	0.87	1	1
GO:0005328	neurotransmitter:sodium symporter activity	21	15	16	0.33	0.87	0.64	1
GO:0005332	gamma-aminobutyric acid:sodium symporter activity	3	2	2	0.77	0.91	1	1
GO:0005335	serotonin:sodium symporter activity	1	1	1	0.69	0.87	1	1
GO:0005337	nucleoside transmembrane transporter activity	3	2	2	0.77	0.91	1	1
GO:0005338	nucleotide-sugar transmembrane transporter activity	4	3	4	0.23	0.87	0.32	1
GO:0005344	oxygen transporter activity	8	6	5	0.79	0.93	0.71	1
GO:0005345	purine base transmembrane transporter activity	1	1	1	0.69	0.87	1	1
GO:0005347	ATP transmembrane transporter activity	2	1	2	0.48	0.87	1	1
GO:0005350	pyrimidine base transmembrane transporter activity	1	1	1	0.69	0.87	1	1
GO:0005351	sugar:hydrogen symporter activity	6	4	5	0.4	0.87	0.67	1
GO:0005355	glucose transmembrane transporter activity	2	1	1	0.9	0.96	0.52	1
GO:0005368	taurine transmembrane transporter activity	1	1	1	0.69	0.87	1	1
GO:0005369	taurine:sodium symporter activity	1	1	1	0.69	0.87	1	1
GO:0005372	water transmembrane transporter activity	2	1	1	0.9	0.96	0.52	1
GO:0005375	copper ion transmembrane transporter activity	2	1	1	0.9	0.96	0.52	1
GO:0005381	iron ion transmembrane transporter activity	1	1	1	0.69	0.87	1	1
GO:0005384	manganese ion transmembrane transporter activity	2	1	2	0.48	0.87	1	1
GO:0005385	zinc ion transmembrane transporter activity	5	3	3	0.83	0.96	0.65	1
GO:0005388	calcium-transporting ATPase activity	7	5	7	0.075	0.87	0.11	1
GO:0005391	sodium:potassium-exchanging ATPase activity	7	5	3	0.97	0.99	0.21	1
GO:0005427	proton-dependent oligopeptide secondary active transmembrane transporter activity	2	1	1	0.9	0.96	0.52	1
GO:0005432	calcium:sodium antiporter activity	3	2	2	0.77	0.91	1	1
GO:0005452	inorganic anion exchanger activity	10	7	6	0.83	0.96	0.51	1
GO:0005462	UDP-N-acetylglucosamine transmembrane transporter activity	1	1	1	0.69	0.87	1	1
GO:0005464	UDP-xylose transmembrane transporter activity	1	1	1	0.69	0.87	1	1
GO:0005484	SNAP receptor activity	13	9	11	0.18	0.87	0.37	1
GO:0005487	nucleocytoplasmic transporter activity	4	3	4	0.23	0.87	0.32	1
GO:0005496	steroid binding	7	5	6	0.31	0.87	0.68	1
GO:0005501	retinoid binding	2	1	1	0.9	0.96	0.52	1
GO:0005502	11-cis retinal binding	2	1	1	0.9	0.96	0.52	1
GO:0005504	fatty acid binding	2	1	2	0.48	0.87	1	1
GO:0005506	iron ion binding	123	85	80	0.86	0.96	0.33	1
GO:0005507	copper ion binding	27	19	14	0.98	1	0.061	1
GO:0005513	detection of calcium ion	3	2	2	0.77	0.91	1	1
GO:0005516	calmodulin binding	25	17	20	0.17	0.87	0.28	1
GO:0005518	collagen binding	15	10	14	0.03	0.77	0.049	1
GO:0005520	insulin-like growth factor binding	20	14	14	0.58	0.87	1	1
GO:0005521	lamin binding	4	3	4	0.23	0.87	0.32	1
GO:0005522	profilin binding	1	1	1	0.69	0.87	1	1
GO:0005523	tropomyosin binding	7	5	5	0.63	0.87	1	1
GO:0005528	FK506 binding	3	2	3	0.33	0.87	0.56	1
GO:0005534	galactose binding	2	1	1	0.9	0.96	0.52	1
GO:0005536	glucose binding	1	1	1	0.69	0.87	1	1
GO:0005537	mannose binding	3	2	3	0.33	0.87	0.56	1
GO:0005539	glycosaminoglycan binding	13	9	12	0.056	0.87	0.078	1
GO:0005540	hyaluronic acid binding	15	10	9	0.85	0.96	0.42	1
GO:0005542	folic acid binding	3	2	2	0.77	0.91	1	1
GO:0005544	calcium-dependent phospholipid binding	14	10	10	0.56	0.87	1	1
GO:0005545	1-phosphatidylinositol binding	11	8	10	0.1	0.87	0.19	1
GO:0005546	phosphatidylinositol-4,5-bisphosphate binding	14	10	10	0.56	0.87	1	1
GO:0005547	phosphatidylinositol-3,4,5-trisphosphate binding	11	8	8	0.54	0.87	1	1
GO:0005548	phospholipid transporter activity	5	3	3	0.83	0.96	0.65	1
GO:0005575	cellular_component	2	1	2	0.48	0.87	1	1
GO:0005577	fibrinogen complex	4	3	3	0.64	0.87	1	1
GO:0005578	proteinaceous extracellular matrix	96	66	60	0.93	0.98	0.18	1
GO:0005579	membrane attack complex	5	3	3	0.83	0.96	0.65	1
GO:0005581	collagen	29	20	18	0.85	0.96	0.42	1
GO:0005583	fibrillar collagen	2	1	2	0.48	0.87	1	1
GO:0005584	collagen type I	2	1	1	0.9	0.96	0.52	1
GO:0005586	collagen type III	1	1	1	0.69	0.87	1	1
GO:0005587	collagen type IV	3	2	2	0.77	0.91	1	1
GO:0005588	collagen type V	1	1	1	0.69	0.87	1	1
GO:0005594	collagen type IX	2	1	2	0.48	0.87	1	1
GO:0005604	basement membrane	46	32	37	0.063	0.87	0.11	1
GO:0005605	basal lamina	9	6	7	0.44	0.87	0.73	1
GO:0005606	laminin-1 complex	4	3	4	0.23	0.87	0.32	1
GO:0005608	laminin-3 complex	1	1	1	0.69	0.87	1	1
GO:0005610	laminin-5 complex	1	1	1	0.69	0.87	1	1
GO:0005614	interstitial matrix	10	7	7	0.63	0.87	1	1
GO:0005615	extracellular space	235	162	152	0.94	0.98	0.14	1
GO:0005623	cell	3	2	2	0.77	0.91	1	1
GO:0005626	insoluble fraction	10	7	7	0.63	0.87	1	1
GO:0005635	nuclear envelope	37	26	31	0.035	0.82	0.073	1
GO:0005637	nuclear inner membrane	7	5	7	0.075	0.87	0.11	1
GO:0005638	lamin filament	4	3	4	0.23	0.87	0.32	1
GO:0005639	integral to nuclear inner membrane	3	2	3	0.33	0.87	0.56	1
GO:0005640	nuclear outer membrane	3	2	2	0.77	0.91	1	1
GO:0005641	nuclear envelope lumen	4	3	3	0.64	0.87	1	1
GO:0005642	annulate lamellae	1	1	1	0.69	0.87	1	1
GO:0005652	nuclear lamina	1	1	1	0.69	0.87	1	1
GO:0005655	nucleolar ribonuclease P complex	2	1	1	0.9	0.96	0.52	1
GO:0005657	replication fork	12	8	10	0.23	0.87	0.36	1
GO:0005658	alpha DNA polymerase:primase complex	1	1	1	0.69	0.87	1	1
GO:0005662	DNA replication factor A complex	2	1	1	0.9	0.96	0.52	1
GO:0005663	DNA replication factor C complex	3	2	2	0.77	0.91	1	1
GO:0005664	nuclear origin of replication recognition complex	5	3	5	0.16	0.87	0.33	1
GO:0005665	DNA-directed RNA polymerase II, core complex	5	3	3	0.83	0.96	0.65	1
GO:0005666	DNA-directed RNA polymerase III complex	1	1	1	0.69	0.87	1	1
GO:0005667	transcription factor complex	126	87	77	0.98	1	0.053	1
GO:0005669	transcription factor TFIID complex	13	9	10	0.39	0.87	0.77	1
GO:0005671	Ada2/Gcn5/Ada3 transcription activator complex	9	6	9	0.036	0.82	0.065	1
GO:0005672	transcription factor TFIIA complex	6	4	5	0.4	0.87	0.67	1
GO:0005673	transcription factor TFIIE complex	1	1	1	0.69	0.87	1	1
GO:0005674	transcription factor TFIIF complex	1	1	1	0.69	0.87	1	1
GO:0005675	holo TFIIH complex	4	3	4	0.23	0.87	0.32	1
GO:0005677	chromatin silencing complex	4	3	2	0.91	0.96	0.59	1
GO:0005680	anaphase-promoting complex	13	9	10	0.39	0.87	0.77	1
GO:0005682	U5 snRNP	2	1	2	0.48	0.87	1	1
GO:0005683	U7 snRNP	2	1	1	0.9	0.96	0.52	1
GO:0005685	U1 snRNP	1	1	1	0.69	0.87	1	1
GO:0005686	U2 snRNP	1	1	1	0.69	0.87	1	1
GO:0005689	U12-type spliceosomal complex	12	8	9	0.47	0.87	0.77	1
GO:0005697	telomerase holoenzyme complex	1	1	1	0.69	0.87	1	1
GO:0005712	chiasma	1	1	1	0.69	0.87	1	1
GO:0005719	nuclear euchromatin	11	8	10	0.1	0.87	0.19	1
GO:0005720	nuclear heterochromatin	8	6	8	0.052	0.87	0.12	1
GO:0005721	centromeric heterochromatin	6	4	5	0.4	0.87	0.67	1
GO:0005726	perichromatin fibrils	3	2	3	0.33	0.87	0.56	1
GO:0005732	small nucleolar ribonucleoprotein complex	2	1	2	0.48	0.87	1	1
GO:0005736	DNA-directed RNA polymerase I complex	2	1	2	0.48	0.87	1	1
GO:0005740	mitochondrial envelope	8	6	7	0.24	0.87	0.45	1
GO:0005741	mitochondrial outer membrane	25	17	21	0.077	0.87	0.13	1
GO:0005742	mitochondrial outer membrane translocase complex	2	1	2	0.48	0.87	1	1
GO:0005744	mitochondrial inner membrane presequence translocase complex	4	3	4	0.23	0.87	0.32	1
GO:0005746	mitochondrial respiratory chain	3	2	3	0.33	0.87	0.56	1
GO:0005747	mitochondrial respiratory chain complex I	18	12	12	0.69	0.87	0.8	1
GO:0005751	mitochondrial respiratory chain complex IV	1	1	1	0.69	0.87	1	1
GO:0005753	mitochondrial proton-transporting ATP synthase complex	9	6	7	0.44	0.87	0.73	1
GO:0005758	mitochondrial intermembrane space	7	5	4	0.86	0.96	0.45	1
GO:0005759	mitochondrial matrix	14	10	11	0.33	0.87	0.57	1
GO:0005760	gamma DNA polymerase complex	1	1	1	0.69	0.87	1	1
GO:0005761	mitochondrial ribosome	5	3	3	0.83	0.96	0.65	1
GO:0005762	mitochondrial large ribosomal subunit	3	2	3	0.33	0.87	0.56	1
GO:0005763	mitochondrial small ribosomal subunit	2	1	2	0.48	0.87	1	1
GO:0005764	lysosome	66	46	51	0.094	0.87	0.18	1
GO:0005765	lysosomal membrane	17	12	15	0.067	0.87	0.11	1
GO:0005768	endosome	52	36	39	0.22	0.87	0.45	1
GO:0005770	late endosome	32	22	26	0.094	0.87	0.18	1
GO:0005771	multivesicular body	4	3	3	0.64	0.87	1	1
GO:0005773	vacuole	3	2	3	0.33	0.87	0.56	1
GO:0005774	vacuolar membrane	3	2	3	0.33	0.87	0.56	1
GO:0005775	vacuolar lumen	1	1	1	0.69	0.87	1	1
GO:0005776	autophagic vacuole	9	6	9	0.036	0.82	0.065	1
GO:0005778	peroxisomal membrane	17	12	14	0.18	0.87	0.3	1
GO:0005779	integral to peroxisomal membrane	10	7	8	0.36	0.87	0.73	1
GO:0005782	peroxisomal matrix	4	3	3	0.64	0.87	1	1
GO:0005784	Sec61 translocon complex	3	2	2	0.77	0.91	1	1
GO:0005785	signal recognition particle receptor complex	2	1	2	0.48	0.87	1	1
GO:0005786	signal recognition particle, endoplasmic reticulum targeting	5	3	5	0.16	0.87	0.33	1
GO:0005787	signal peptidase complex	4	3	2	0.91	0.96	0.59	1
GO:0005788	endoplasmic reticulum lumen	13	9	10	0.39	0.87	0.77	1
GO:0005790	smooth endoplasmic reticulum	2	1	2	0.48	0.87	1	1
GO:0005791	rough endoplasmic reticulum	5	3	3	0.83	0.96	0.65	1
GO:0005793	endoplasmic reticulum-Golgi intermediate compartment	17	12	15	0.067	0.87	0.11	1
GO:0005795	Golgi stack	13	9	9	0.63	0.87	1	1
GO:0005796	Golgi lumen	2	1	1	0.9	0.96	0.52	1
GO:0005798	Golgi-associated vesicle	7	5	5	0.63	0.87	1	1
GO:0005815	microtubule organizing center	19	13	16	0.12	0.87	0.21	1
GO:0005826	actomyosin contractile ring	3	2	3	0.33	0.87	0.56	1
GO:0005828	kinetochore microtubule	2	1	2	0.48	0.87	1	1
GO:0005832	chaperonin-containing T-complex	5	3	5	0.16	0.87	0.33	1
GO:0005833	hemoglobin complex	4	3	3	0.64	0.87	1	1
GO:0005834	heterotrimeric G-protein complex	13	9	11	0.18	0.87	0.37	1
GO:0005838	proteasome regulatory particle	2	1	2	0.48	0.87	1	1
GO:0005839	proteasome core complex	15	10	12	0.27	0.87	0.58	1
GO:0005845	mRNA cap binding complex	6	4	6	0.11	0.87	0.19	1
GO:0005847	mRNA cleavage and polyadenylation specificity factor complex	3	2	2	0.77	0.91	1	1
GO:0005849	mRNA cleavage factor complex	3	2	3	0.33	0.87	0.56	1
GO:0005850	eukaryotic translation initiation factor 2 complex	2	1	2	0.48	0.87	1	1
GO:0005851	eukaryotic translation initiation factor 2B complex	5	3	5	0.16	0.87	0.33	1
GO:0005852	eukaryotic translation initiation factor 3 complex	7	5	7	0.075	0.87	0.11	1
GO:0005853	eukaryotic translation elongation factor 1 complex	3	2	3	0.33	0.87	0.56	1
GO:0005856	cytoskeleton	119	82	90	0.073	0.87	0.14	1
GO:0005858	axonemal dynein complex	2	1	1	0.9	0.96	0.52	1
GO:0005859	muscle myosin complex	1	1	1	0.69	0.87	1	1
GO:0005863	striated muscle myosin thick filament	1	1	1	0.69	0.87	1	1
GO:0005868	cytoplasmic dynein complex	4	3	4	0.23	0.87	0.32	1
GO:0005869	dynactin complex	4	3	3	0.64	0.87	1	1
GO:0005871	kinesin complex	4	3	4	0.23	0.87	0.32	1
GO:0005875	microtubule associated complex	11	8	9	0.29	0.87	0.52	1
GO:0005876	spindle microtubule	15	10	12	0.27	0.87	0.58	1
GO:0005883	neurofilament	7	5	6	0.31	0.87	0.68	1
GO:0005884	actin filament	15	10	13	0.11	0.87	0.17	1
GO:0005887	integral to plasma membrane	124	86	95	0.041	0.87	0.078	1
GO:0005892	acetylcholine-gated channel complex	7	5	4	0.86	0.96	0.45	1
GO:0005895	interleukin-5 receptor complex	1	1	1	0.69	0.87	1	1
GO:0005896	interleukin-6 receptor complex	1	1	1	0.69	0.87	1	1
GO:0005899	insulin receptor complex	2	1	2	0.48	0.87	1	1
GO:0005900	oncostatin-M receptor complex	2	1	2	0.48	0.87	1	1
GO:0005901	caveola	20	14	18	0.03	0.77	0.051	1
GO:0005902	microvillus	14	10	10	0.56	0.87	1	1
GO:0005903	brush border	9	6	6	0.71	0.89	1	1
GO:0005905	coated pit	8	6	6	0.53	0.87	1	1
GO:0005912	adherens junction	19	13	15	0.26	0.87	0.46	1
GO:0005913	cell-cell adherens junction	17	12	14	0.18	0.87	0.3	1
GO:0005916	fascia adherens	8	6	6	0.53	0.87	1	1
GO:0005923	tight junction	39	27	22	0.97	0.99	0.12	1
GO:0005924	cell-substrate adherens junction	1	1	1	0.69	0.87	1	1
GO:0005925	focal adhesion	44	30	31	0.5	0.87	1	1
GO:0005927	muscle tendon junction	3	2	2	0.77	0.91	1	1
GO:0005930	axoneme	1	1	1	0.69	0.87	1	1
GO:0005932	microtubule basal body	16	11	14	0.087	0.87	0.17	1
GO:0005938	cell cortex	33	23	28	0.033	0.82	0.058	1
GO:0005945	6-phosphofructokinase complex	4	3	4	0.23	0.87	0.32	1
GO:0005947	mitochondrial alpha-ketoglutarate dehydrogenase complex	1	1	1	0.69	0.87	1	1
GO:0005952	cAMP-dependent protein kinase complex	8	6	6	0.53	0.87	1	1
GO:0005954	calcium- and calmodulin-dependent protein kinase complex	1	1	1	0.69	0.87	1	1
GO:0005955	calcineurin complex	2	1	2	0.48	0.87	1	1
GO:0005958	DNA-dependent protein kinase-DNA ligase 4 complex	4	3	3	0.64	0.87	1	1
GO:0005960	glycine cleavage complex	3	2	2	0.77	0.91	1	1
GO:0005964	phosphorylase kinase complex	1	1	1	0.69	0.87	1	1
GO:0005968	Rab-protein geranylgeranyltransferase complex	2	1	1	0.9	0.96	0.52	1
GO:0005969	serine-pyruvate aminotransferase complex	1	1	1	0.69	0.87	1	1
GO:0005971	ribonucleoside-diphosphate reductase complex	2	1	1	0.9	0.96	0.52	1
GO:0005975	carbohydrate metabolic process	125	86	90	0.28	0.87	0.56	1
GO:0005976	polysaccharide metabolic process	4	3	3	0.64	0.87	1	1
GO:0005977	glycogen metabolic process	14	10	12	0.14	0.87	0.25	1
GO:0005978	glycogen biosynthetic process	7	5	6	0.31	0.87	0.68	1
GO:0005979	regulation of glycogen biosynthetic process	1	1	1	0.69	0.87	1	1
GO:0005980	glycogen catabolic process	2	1	1	0.9	0.96	0.52	1
GO:0005989	lactose biosynthetic process	1	1	1	0.69	0.87	1	1
GO:0006000	fructose metabolic process	5	3	4	0.51	0.87	1	1
GO:0006003	fructose 2,6-bisphosphate metabolic process	4	3	3	0.64	0.87	1	1
GO:0006004	fucose metabolic process	2	1	2	0.48	0.87	1	1
GO:0006006	glucose metabolic process	22	15	17	0.28	0.87	0.49	1
GO:0006012	galactose metabolic process	6	4	5	0.4	0.87	0.67	1
GO:0006013	mannose metabolic process	4	3	3	0.64	0.87	1	1
GO:0006014	D-ribose metabolic process	1	1	1	0.69	0.87	1	1
GO:0006020	inositol metabolic process	1	1	1	0.69	0.87	1	1
GO:0006024	glycosaminoglycan biosynthetic process	6	4	4	0.73	0.9	1	1
GO:0006029	proteoglycan metabolic process	4	3	3	0.64	0.87	1	1
GO:0006032	chitin catabolic process	2	1	2	0.48	0.87	1	1
GO:0006043	glucosamine catabolic process	1	1	1	0.69	0.87	1	1
GO:0006044	N-acetylglucosamine metabolic process	5	3	5	0.16	0.87	0.33	1
GO:0006047	UDP-N-acetylglucosamine metabolic process	1	1	1	0.69	0.87	1	1
GO:0006051	N-acetylmannosamine metabolic process	1	1	1	0.69	0.87	1	1
GO:0006060	sorbitol metabolic process	1	1	1	0.69	0.87	1	1
GO:0006062	sorbitol catabolic process	1	1	1	0.69	0.87	1	1
GO:0006069	ethanol oxidation	1	1	1	0.69	0.87	1	1
GO:0006071	glycerol metabolic process	9	6	8	0.18	0.87	0.29	1
GO:0006072	glycerol-3-phosphate metabolic process	6	4	5	0.4	0.87	0.67	1
GO:0006081	cellular aldehyde metabolic process	3	2	2	0.77	0.91	1	1
GO:0006083	acetate metabolic process	1	1	1	0.69	0.87	1	1
GO:0006084	acetyl-CoA metabolic process	1	1	1	0.69	0.87	1	1
GO:0006085	acetyl-CoA biosynthetic process	2	1	2	0.48	0.87	1	1
GO:0006089	lactate metabolic process	2	1	2	0.48	0.87	1	1
GO:0006090	pyruvate metabolic process	2	1	2	0.48	0.87	1	1
GO:0006091	generation of precursor metabolites and energy	5	3	4	0.51	0.87	1	1
GO:0006094	gluconeogenesis	8	6	5	0.79	0.93	0.71	1
GO:0006096	glycolysis	23	16	20	0.045	0.87	0.072	1
GO:0006098	pentose-phosphate shunt	12	8	11	0.076	0.87	0.12	1
GO:0006099	tricarboxylic acid cycle	14	10	13	0.041	0.87	0.078	1
GO:0006101	citrate metabolic process	1	1	1	0.69	0.87	1	1
GO:0006102	isocitrate metabolic process	1	1	1	0.69	0.87	1	1
GO:0006103	2-oxoglutarate metabolic process	5	3	5	0.16	0.87	0.33	1
GO:0006105	succinate metabolic process	1	1	1	0.69	0.87	1	1
GO:0006106	fumarate metabolic process	1	1	1	0.69	0.87	1	1
GO:0006107	oxaloacetate metabolic process	2	1	2	0.48	0.87	1	1
GO:0006108	malate metabolic process	7	5	6	0.31	0.87	0.68	1
GO:0006110	regulation of glycolysis	2	1	2	0.48	0.87	1	1
GO:0006111	regulation of gluconeogenesis	3	2	3	0.33	0.87	0.56	1
GO:0006112	energy reserve metabolic process	2	1	2	0.48	0.87	1	1
GO:0006114	glycerol biosynthetic process	1	1	1	0.69	0.87	1	1
GO:0006116	NADH oxidation	1	1	1	0.69	0.87	1	1
GO:0006119	oxidative phosphorylation	2	1	2	0.48	0.87	1	1
GO:0006120	mitochondrial electron transport, NADH to ubiquinone	6	4	3	0.92	0.97	0.38	1
GO:0006122	mitochondrial electron transport, ubiquinol to cytochrome c	5	3	4	0.51	0.87	1	1
GO:0006139	nucleobase-containing compound metabolic process	43	30	34	0.1	0.87	0.19	1
GO:0006144	purine base metabolic process	2	1	2	0.48	0.87	1	1
GO:0006145	purine base catabolic process	1	1	1	0.69	0.87	1	1
GO:0006154	adenosine catabolic process	2	1	2	0.48	0.87	1	1
GO:0006157	deoxyadenosine catabolic process	1	1	1	0.69	0.87	1	1
GO:0006163	purine nucleotide metabolic process	1	1	1	0.69	0.87	1	1
GO:0006164	purine nucleotide biosynthetic process	10	7	9	0.14	0.87	0.3	1
GO:0006165	nucleoside diphosphate phosphorylation	8	6	5	0.79	0.93	0.71	1
GO:0006166	purine ribonucleoside salvage	4	3	3	0.64	0.87	1	1
GO:0006167	AMP biosynthetic process	3	2	3	0.33	0.87	0.56	1
GO:0006168	adenine salvage	2	1	1	0.9	0.96	0.52	1
GO:0006171	cAMP biosynthetic process	10	7	9	0.14	0.87	0.3	1
GO:0006175	dATP biosynthetic process	1	1	1	0.69	0.87	1	1
GO:0006177	GMP biosynthetic process	2	1	2	0.48	0.87	1	1
GO:0006178	guanine salvage	1	1	1	0.69	0.87	1	1
GO:0006182	cGMP biosynthetic process	12	8	10	0.23	0.87	0.36	1
GO:0006183	GTP biosynthetic process	8	6	5	0.79	0.93	0.71	1
GO:0006188	IMP biosynthetic process	3	2	2	0.77	0.91	1	1
GO:0006189	'de novo' IMP biosynthetic process	3	2	2	0.77	0.91	1	1
GO:0006196	AMP catabolic process	1	1	1	0.69	0.87	1	1
GO:0006198	cAMP catabolic process	3	2	3	0.33	0.87	0.56	1
GO:0006207	'de novo' pyrimidine base biosynthetic process	3	2	3	0.33	0.87	0.56	1
GO:0006208	pyrimidine base catabolic process	5	3	4	0.51	0.87	1	1
GO:0006210	thymine catabolic process	1	1	1	0.69	0.87	1	1
GO:0006212	uracil catabolic process	2	1	1	0.9	0.96	0.52	1
GO:0006214	thymidine catabolic process	1	1	1	0.69	0.87	1	1
GO:0006220	pyrimidine nucleotide metabolic process	1	1	1	0.69	0.87	1	1
GO:0006221	pyrimidine nucleotide biosynthetic process	3	2	3	0.33	0.87	0.56	1
GO:0006222	UMP biosynthetic process	5	3	5	0.16	0.87	0.33	1
GO:0006228	UTP biosynthetic process	8	6	5	0.79	0.93	0.71	1
GO:0006231	dTMP biosynthetic process	2	1	1	0.9	0.96	0.52	1
GO:0006233	dTDP biosynthetic process	2	1	2	0.48	0.87	1	1
GO:0006235	dTTP biosynthetic process	1	1	1	0.69	0.87	1	1
GO:0006241	CTP biosynthetic process	9	6	6	0.71	0.89	1	1
GO:0006259	DNA metabolic process	21	15	16	0.33	0.87	0.64	1
GO:0006261	DNA-dependent DNA replication	5	3	5	0.16	0.87	0.33	1
GO:0006264	mitochondrial DNA replication	5	3	4	0.51	0.87	1	1
GO:0006265	DNA topological change	7	5	5	0.63	0.87	1	1
GO:0006266	DNA ligation	2	1	2	0.48	0.87	1	1
GO:0006268	DNA unwinding involved in replication	5	3	3	0.83	0.96	0.65	1
GO:0006269	DNA replication, synthesis of RNA primer	3	2	2	0.77	0.91	1	1
GO:0006270	DNA-dependent DNA replication initiation	9	6	8	0.18	0.87	0.29	1
GO:0006275	regulation of DNA replication	5	3	5	0.16	0.87	0.33	1
GO:0006282	regulation of DNA repair	2	1	2	0.48	0.87	1	1
GO:0006283	transcription-coupled nucleotide-excision repair	4	3	4	0.23	0.87	0.32	1
GO:0006284	base-excision repair	13	9	9	0.63	0.87	1	1
GO:0006287	base-excision repair, gap-filling	2	1	2	0.48	0.87	1	1
GO:0006288	base-excision repair, DNA ligation	2	1	2	0.48	0.87	1	1
GO:0006289	nucleotide-excision repair	20	14	18	0.03	0.77	0.051	1
GO:0006290	pyrimidine dimer repair	3	2	2	0.77	0.91	1	1
GO:0006295	nucleotide-excision repair, DNA incision, 3'-to lesion	1	1	1	0.69	0.87	1	1
GO:0006296	nucleotide-excision repair, DNA incision, 5'-to lesion	2	1	1	0.9	0.96	0.52	1
GO:0006297	nucleotide-excision repair, DNA gap filling	4	3	4	0.23	0.87	0.32	1
GO:0006298	mismatch repair	13	9	11	0.18	0.87	0.37	1
GO:0006301	postreplication repair	4	3	3	0.64	0.87	1	1
GO:0006303	double-strand break repair via nonhomologous end joining	7	5	5	0.63	0.87	1	1
GO:0006306	DNA methylation	10	7	8	0.36	0.87	0.73	1
GO:0006307	DNA dealkylation involved in DNA repair	5	3	3	0.83	0.96	0.65	1
GO:0006309	apoptotic DNA fragmentation	13	9	9	0.63	0.87	1	1
GO:0006325	chromatin organization	3	2	3	0.33	0.87	0.56	1
GO:0006333	chromatin assembly or disassembly	4	3	4	0.23	0.87	0.32	1
GO:0006337	nucleosome disassembly	6	4	6	0.11	0.87	0.19	1
GO:0006338	chromatin remodeling	27	19	22	0.12	0.87	0.21	1
GO:0006342	chromatin silencing	2	1	2	0.48	0.87	1	1
GO:0006343	establishment of chromatin silencing	1	1	1	0.69	0.87	1	1
GO:0006344	maintenance of chromatin silencing	2	1	2	0.48	0.87	1	1
GO:0006346	methylation-dependent chromatin silencing	3	2	3	0.33	0.87	0.56	1
GO:0006348	chromatin silencing at telomere	1	1	1	0.69	0.87	1	1
GO:0006349	regulation of gene expression by genetic imprinting	8	6	7	0.24	0.87	0.45	1
GO:0006352	transcription initiation, DNA-dependent	21	15	13	0.83	0.96	0.48	1
GO:0006354	transcription elongation, DNA-dependent	3	2	2	0.77	0.91	1	1
GO:0006356	regulation of transcription from RNA polymerase I promoter	2	1	2	0.48	0.87	1	1
GO:0006357	regulation of transcription from RNA polymerase II promoter	122	84	81	0.78	0.92	0.49	1
GO:0006361	transcription initiation from RNA polymerase I promoter	3	2	3	0.33	0.87	0.56	1
GO:0006363	termination of RNA polymerase I transcription	2	1	2	0.48	0.87	1	1
GO:0006366	transcription from RNA polymerase II promoter	52	36	40	0.14	0.87	0.29	1
GO:0006367	transcription initiation from RNA polymerase II promoter	22	15	19	0.058	0.87	0.1	1
GO:0006368	transcription elongation from RNA polymerase II promoter	5	3	4	0.51	0.87	1	1
GO:0006370	mRNA capping	7	5	6	0.31	0.87	0.68	1
GO:0006376	mRNA splice site selection	5	3	5	0.16	0.87	0.33	1
GO:0006378	mRNA polyadenylation	9	6	9	0.036	0.82	0.065	1
GO:0006379	mRNA cleavage	2	1	2	0.48	0.87	1	1
GO:0006383	transcription from RNA polymerase III promoter	4	3	4	0.23	0.87	0.32	1
GO:0006388	tRNA splicing, via endonucleolytic cleavage and ligation	4	3	3	0.64	0.87	1	1
GO:0006390	transcription from mitochondrial promoter	4	3	3	0.64	0.87	1	1
GO:0006391	transcription initiation from mitochondrial promoter	2	1	2	0.48	0.87	1	1
GO:0006398	histone mRNA 3'-end processing	2	1	2	0.48	0.87	1	1
GO:0006400	tRNA modification	7	5	7	0.075	0.87	0.11	1
GO:0006401	RNA catabolic process	4	3	3	0.64	0.87	1	1
GO:0006402	mRNA catabolic process	6	4	6	0.11	0.87	0.19	1
GO:0006403	RNA localization	1	1	1	0.69	0.87	1	1
GO:0006406	mRNA export from nucleus	10	7	9	0.14	0.87	0.3	1
GO:0006408	snRNA export from nucleus	1	1	1	0.69	0.87	1	1
GO:0006409	tRNA export from nucleus	1	1	1	0.69	0.87	1	1
GO:0006414	translational elongation	11	8	10	0.1	0.87	0.19	1
GO:0006415	translational termination	5	3	5	0.16	0.87	0.33	1
GO:0006417	regulation of translation	16	11	13	0.22	0.87	0.42	1
GO:0006418	tRNA aminoacylation for protein translation	37	26	27	0.38	0.87	0.72	1
GO:0006419	alanyl-tRNA aminoacylation	3	2	3	0.33	0.87	0.56	1
GO:0006420	arginyl-tRNA aminoacylation	3	2	2	0.77	0.91	1	1
GO:0006421	asparaginyl-tRNA aminoacylation	2	1	2	0.48	0.87	1	1
GO:0006422	aspartyl-tRNA aminoacylation	1	1	1	0.69	0.87	1	1
GO:0006423	cysteinyl-tRNA aminoacylation	2	1	2	0.48	0.87	1	1
GO:0006424	glutamyl-tRNA aminoacylation	2	1	2	0.48	0.87	1	1
GO:0006425	glutaminyl-tRNA aminoacylation	1	1	1	0.69	0.87	1	1
GO:0006426	glycyl-tRNA aminoacylation	2	1	2	0.48	0.87	1	1
GO:0006427	histidyl-tRNA aminoacylation	1	1	1	0.69	0.87	1	1
GO:0006428	isoleucyl-tRNA aminoacylation	2	1	2	0.48	0.87	1	1
GO:0006429	leucyl-tRNA aminoacylation	2	1	2	0.48	0.87	1	1
GO:0006430	lysyl-tRNA aminoacylation	1	1	1	0.69	0.87	1	1
GO:0006432	phenylalanyl-tRNA aminoacylation	3	2	3	0.33	0.87	0.56	1
GO:0006433	prolyl-tRNA aminoacylation	3	2	1	0.97	0.99	0.23	1
GO:0006434	seryl-tRNA aminoacylation	1	1	1	0.69	0.87	1	1
GO:0006435	threonyl-tRNA aminoacylation	3	2	2	0.77	0.91	1	1
GO:0006436	tryptophanyl-tRNA aminoacylation	4	3	3	0.64	0.87	1	1
GO:0006437	tyrosyl-tRNA aminoacylation	2	1	2	0.48	0.87	1	1
GO:0006446	regulation of translational initiation	6	4	6	0.11	0.87	0.19	1
GO:0006450	regulation of translational fidelity	4	3	4	0.23	0.87	0.32	1
GO:0006452	translational frameshifting	1	1	1	0.69	0.87	1	1
GO:0006461	protein complex assembly	18	12	14	0.3	0.87	0.61	1
GO:0006463	steroid hormone receptor complex assembly	1	1	1	0.69	0.87	1	1
GO:0006465	signal peptide processing	9	6	7	0.44	0.87	0.73	1
GO:0006467	protein thiol-disulfide exchange	3	2	3	0.33	0.87	0.56	1
GO:0006468	protein phosphorylation	573	396	395	0.56	0.87	0.93	1
GO:0006469	negative regulation of protein kinase activity	24	17	19	0.2	0.87	0.38	1
GO:0006470	protein dephosphorylation	112	77	86	0.046	0.87	0.081	1
GO:0006471	protein ADP-ribosylation	9	6	6	0.71	0.89	1	1
GO:0006473	protein acetylation	3	2	3	0.33	0.87	0.56	1
GO:0006474	N-terminal protein amino acid acetylation	3	2	2	0.77	0.91	1	1
GO:0006475	internal protein amino acid acetylation	2	1	1	0.9	0.96	0.52	1
GO:0006476	protein deacetylation	12	8	9	0.47	0.87	0.77	1
GO:0006477	protein sulfation	1	1	1	0.69	0.87	1	1
GO:0006479	protein methylation	20	14	16	0.21	0.87	0.34	1
GO:0006481	C-terminal protein methylation	2	1	1	0.9	0.96	0.52	1
GO:0006482	protein demethylation	3	2	3	0.33	0.87	0.56	1
GO:0006486	protein glycosylation	46	32	37	0.063	0.87	0.11	1
GO:0006487	protein N-linked glycosylation	9	6	9	0.036	0.82	0.065	1
GO:0006488	dolichol-linked oligosaccharide biosynthetic process	3	2	3	0.33	0.87	0.56	1
GO:0006491	N-glycan processing	3	2	3	0.33	0.87	0.56	1
GO:0006493	protein O-linked glycosylation	12	8	11	0.076	0.87	0.12	1
GO:0006497	protein lipidation	4	3	4	0.23	0.87	0.32	1
GO:0006499	N-terminal protein myristoylation	2	1	2	0.48	0.87	1	1
GO:0006505	GPI anchor metabolic process	4	3	4	0.23	0.87	0.32	1
GO:0006508	proteolysis	386	267	258	0.85	0.96	0.31	1
GO:0006509	membrane protein ectodomain proteolysis	12	8	10	0.23	0.87	0.36	1
GO:0006513	protein monoubiquitination	11	8	9	0.29	0.87	0.52	1
GO:0006515	misfolded or incompletely synthesized protein catabolic process	3	2	3	0.33	0.87	0.56	1
GO:0006516	glycoprotein catabolic process	4	3	4	0.23	0.87	0.32	1
GO:0006518	peptide metabolic process	2	1	2	0.48	0.87	1	1
GO:0006520	cellular amino acid metabolic process	28	19	24	0.039	0.87	0.065	1
GO:0006525	arginine metabolic process	2	1	1	0.9	0.96	0.52	1
GO:0006526	arginine biosynthetic process	1	1	1	0.69	0.87	1	1
GO:0006527	arginine catabolic process	2	1	1	0.9	0.96	0.52	1
GO:0006529	asparagine biosynthetic process	4	3	4	0.23	0.87	0.32	1
GO:0006532	aspartate biosynthetic process	2	1	2	0.48	0.87	1	1
GO:0006533	aspartate catabolic process	3	2	2	0.77	0.91	1	1
GO:0006534	cysteine metabolic process	2	1	2	0.48	0.87	1	1
GO:0006535	cysteine biosynthetic process from serine	1	1	1	0.69	0.87	1	1
GO:0006536	glutamate metabolic process	6	4	5	0.4	0.87	0.67	1
GO:0006537	glutamate biosynthetic process	5	3	4	0.51	0.87	1	1
GO:0006541	glutamine metabolic process	7	5	6	0.31	0.87	0.68	1
GO:0006542	glutamine biosynthetic process	3	2	2	0.77	0.91	1	1
GO:0006543	glutamine catabolic process	2	1	2	0.48	0.87	1	1
GO:0006544	glycine metabolic process	4	3	3	0.64	0.87	1	1
GO:0006546	glycine catabolic process	8	6	4	0.94	0.98	0.26	1
GO:0006547	histidine metabolic process	2	1	2	0.48	0.87	1	1
GO:0006548	histidine catabolic process	5	3	4	0.51	0.87	1	1
GO:0006551	leucine metabolic process	1	1	1	0.69	0.87	1	1
GO:0006555	methionine metabolic process	3	2	2	0.77	0.91	1	1
GO:0006556	S-adenosylmethionine biosynthetic process	2	1	2	0.48	0.87	1	1
GO:0006561	proline biosynthetic process	3	2	1	0.97	0.99	0.23	1
GO:0006562	proline catabolic process	2	1	2	0.48	0.87	1	1
GO:0006563	L-serine metabolic process	3	2	2	0.77	0.91	1	1
GO:0006564	L-serine biosynthetic process	2	1	2	0.48	0.87	1	1
GO:0006567	threonine catabolic process	1	1	1	0.69	0.87	1	1
GO:0006569	tryptophan catabolic process	1	1	1	0.69	0.87	1	1
GO:0006573	valine metabolic process	1	1	1	0.69	0.87	1	1
GO:0006582	melanin metabolic process	3	2	3	0.33	0.87	0.56	1
GO:0006584	catecholamine metabolic process	3	2	2	0.77	0.91	1	1
GO:0006590	thyroid hormone generation	2	1	2	0.48	0.87	1	1
GO:0006591	ornithine metabolic process	1	1	1	0.69	0.87	1	1
GO:0006596	polyamine biosynthetic process	4	3	4	0.23	0.87	0.32	1
GO:0006597	spermine biosynthetic process	2	1	2	0.48	0.87	1	1
GO:0006605	protein targeting	12	8	11	0.076	0.87	0.12	1
GO:0006606	protein import into nucleus	24	17	21	0.035	0.82	0.074	1
GO:0006607	NLS-bearing substrate import into nucleus	2	1	2	0.48	0.87	1	1
GO:0006610	ribosomal protein import into nucleus	2	1	2	0.48	0.87	1	1
GO:0006613	cotranslational protein targeting to membrane	3	2	2	0.77	0.91	1	1
GO:0006614	SRP-dependent cotranslational protein targeting to membrane	7	5	6	0.31	0.87	0.68	1
GO:0006621	protein retention in ER lumen	4	3	3	0.64	0.87	1	1
GO:0006622	protein targeting to lysosome	5	3	5	0.16	0.87	0.33	1
GO:0006625	protein targeting to peroxisome	7	5	4	0.86	0.96	0.45	1
GO:0006626	protein targeting to mitochondrion	9	6	8	0.18	0.87	0.29	1
GO:0006627	protein processing involved in protein targeting to mitochondrion	1	1	1	0.69	0.87	1	1
GO:0006629	lipid metabolic process	107	74	79	0.17	0.87	0.34	1
GO:0006631	fatty acid metabolic process	17	12	14	0.18	0.87	0.3	1
GO:0006633	fatty acid biosynthetic process	18	12	13	0.5	0.87	1	1
GO:0006635	fatty acid beta-oxidation	17	12	12	0.57	0.87	1	1
GO:0006636	unsaturated fatty acid biosynthetic process	1	1	1	0.69	0.87	1	1
GO:0006637	acyl-CoA metabolic process	5	3	5	0.16	0.87	0.33	1
GO:0006638	neutral lipid metabolic process	1	1	1	0.69	0.87	1	1
GO:0006639	acylglycerol metabolic process	1	1	1	0.69	0.87	1	1
GO:0006641	triglyceride metabolic process	13	9	9	0.63	0.87	1	1
GO:0006642	triglyceride mobilization	2	1	2	0.48	0.87	1	1
GO:0006643	membrane lipid metabolic process	1	1	1	0.69	0.87	1	1
GO:0006644	phospholipid metabolic process	15	10	9	0.85	0.96	0.42	1
GO:0006649	phospholipid transfer to membrane	1	1	1	0.69	0.87	1	1
GO:0006650	glycerophospholipid metabolic process	1	1	1	0.69	0.87	1	1
GO:0006651	diacylglycerol biosynthetic process	2	1	1	0.9	0.96	0.52	1
GO:0006654	phosphatidic acid biosynthetic process	4	3	3	0.64	0.87	1	1
GO:0006656	phosphatidylcholine biosynthetic process	6	4	5	0.4	0.87	0.67	1
GO:0006657	CDP-choline pathway	2	1	2	0.48	0.87	1	1
GO:0006659	phosphatidylserine biosynthetic process	2	1	2	0.48	0.87	1	1
GO:0006661	phosphatidylinositol biosynthetic process	6	4	6	0.11	0.87	0.19	1
GO:0006663	platelet activating factor biosynthetic process	1	1	1	0.69	0.87	1	1
GO:0006664	glycolipid metabolic process	1	1	1	0.69	0.87	1	1
GO:0006666	3-keto-sphinganine metabolic process	1	1	1	0.69	0.87	1	1
GO:0006667	sphinganine metabolic process	1	1	1	0.69	0.87	1	1
GO:0006670	sphingosine metabolic process	2	1	1	0.9	0.96	0.52	1
GO:0006672	ceramide metabolic process	7	5	6	0.31	0.87	0.68	1
GO:0006677	glycosylceramide metabolic process	2	1	1	0.9	0.96	0.52	1
GO:0006678	glucosylceramide metabolic process	1	1	1	0.69	0.87	1	1
GO:0006681	galactosylceramide metabolic process	1	1	1	0.69	0.87	1	1
GO:0006683	galactosylceramide catabolic process	1	1	1	0.69	0.87	1	1
GO:0006684	sphingomyelin metabolic process	2	1	1	0.9	0.96	0.52	1
GO:0006685	sphingomyelin catabolic process	1	1	1	0.69	0.87	1	1
GO:0006686	sphingomyelin biosynthetic process	3	2	3	0.33	0.87	0.56	1
GO:0006687	glycosphingolipid metabolic process	7	5	5	0.63	0.87	1	1
GO:0006688	glycosphingolipid biosynthetic process	1	1	1	0.69	0.87	1	1
GO:0006689	ganglioside catabolic process	2	1	2	0.48	0.87	1	1
GO:0006691	leukotriene metabolic process	5	3	2	0.97	0.99	0.17	1
GO:0006694	steroid biosynthetic process	17	12	12	0.57	0.87	1	1
GO:0006695	cholesterol biosynthetic process	5	3	4	0.51	0.87	1	1
GO:0006699	bile acid biosynthetic process	4	3	4	0.23	0.87	0.32	1
GO:0006701	progesterone biosynthetic process	1	1	1	0.69	0.87	1	1
GO:0006702	androgen biosynthetic process	3	2	3	0.33	0.87	0.56	1
GO:0006703	estrogen biosynthetic process	1	1	1	0.69	0.87	1	1
GO:0006707	cholesterol catabolic process	4	3	3	0.64	0.87	1	1
GO:0006713	glucocorticoid catabolic process	1	1	1	0.69	0.87	1	1
GO:0006720	isoprenoid metabolic process	1	1	1	0.69	0.87	1	1
GO:0006725	cellular aromatic compound metabolic process	3	2	3	0.33	0.87	0.56	1
GO:0006729	tetrahydrobiopterin biosynthetic process	4	3	1	0.99	1	0.09	1
GO:0006730	one-carbon metabolic process	20	14	12	0.87	0.96	0.47	1
GO:0006739	NADP metabolic process	2	1	1	0.9	0.96	0.52	1
GO:0006742	NADP catabolic process	1	1	1	0.69	0.87	1	1
GO:0006744	ubiquinone biosynthetic process	5	3	5	0.16	0.87	0.33	1
GO:0006747	FAD biosynthetic process	1	1	1	0.69	0.87	1	1
GO:0006749	glutathione metabolic process	11	8	10	0.1	0.87	0.19	1
GO:0006750	glutathione biosynthetic process	6	4	6	0.11	0.87	0.19	1
GO:0006754	ATP biosynthetic process	19	13	15	0.26	0.87	0.46	1
GO:0006766	vitamin metabolic process	1	1	1	0.69	0.87	1	1
GO:0006772	thiamine metabolic process	1	1	1	0.69	0.87	1	1
GO:0006776	vitamin A metabolic process	1	1	1	0.69	0.87	1	1
GO:0006777	Mo-molybdopterin cofactor biosynthetic process	5	3	5	0.16	0.87	0.33	1
GO:0006778	porphyrin-containing compound metabolic process	1	1	1	0.69	0.87	1	1
GO:0006779	porphyrin-containing compound biosynthetic process	8	6	7	0.24	0.87	0.45	1
GO:0006780	uroporphyrinogen III biosynthetic process	1	1	1	0.69	0.87	1	1
GO:0006782	protoporphyrinogen IX biosynthetic process	1	1	1	0.69	0.87	1	1
GO:0006783	heme biosynthetic process	5	3	5	0.16	0.87	0.33	1
GO:0006784	heme a biosynthetic process	3	2	3	0.33	0.87	0.56	1
GO:0006788	heme oxidation	2	1	2	0.48	0.87	1	1
GO:0006790	sulfur compound metabolic process	7	5	6	0.31	0.87	0.68	1
GO:0006796	phosphate-containing compound metabolic process	5	3	5	0.16	0.87	0.33	1
GO:0006801	superoxide metabolic process	6	4	5	0.4	0.87	0.67	1
GO:0006805	xenobiotic metabolic process	3	2	2	0.77	0.91	1	1
GO:0006807	nitrogen compound metabolic process	17	12	14	0.18	0.87	0.3	1
GO:0006808	regulation of nitrogen utilization	2	1	1	0.9	0.96	0.52	1
GO:0006809	nitric oxide biosynthetic process	4	3	4	0.23	0.87	0.32	1
GO:0006811	ion transport	230	159	172	0.035	0.82	0.062	1
GO:0006813	potassium ion transport	106	73	76	0.32	0.87	0.6	1
GO:0006814	sodium ion transport	51	35	31	0.92	0.97	0.22	1
GO:0006816	calcium ion transport	62	43	48	0.099	0.87	0.17	1
GO:0006817	phosphate ion transport	3	2	3	0.33	0.87	0.56	1
GO:0006820	anion transport	13	9	9	0.63	0.87	1	1
GO:0006821	chloride transport	42	29	31	0.32	0.87	0.62	1
GO:0006824	cobalt ion transport	1	1	1	0.69	0.87	1	1
GO:0006825	copper ion transport	6	4	3	0.92	0.97	0.38	1
GO:0006826	iron ion transport	11	8	10	0.1	0.87	0.19	1
GO:0006828	manganese ion transport	3	2	3	0.33	0.87	0.56	1
GO:0006829	zinc ion transport	5	3	4	0.51	0.87	1	1
GO:0006833	water transport	7	5	4	0.86	0.96	0.45	1
GO:0006835	dicarboxylic acid transport	10	7	8	0.36	0.87	0.73	1
GO:0006836	neurotransmitter transport	27	19	22	0.12	0.87	0.21	1
GO:0006837	serotonin transport	1	1	1	0.69	0.87	1	1
GO:0006839	mitochondrial transport	5	3	3	0.83	0.96	0.65	1
GO:0006842	tricarboxylic acid transport	1	1	1	0.69	0.87	1	1
GO:0006844	acyl carnitine transport	1	1	1	0.69	0.87	1	1
GO:0006851	mitochondrial calcium ion transport	1	1	1	0.69	0.87	1	1
GO:0006857	oligopeptide transport	5	3	4	0.51	0.87	1	1
GO:0006863	purine base transport	1	1	1	0.69	0.87	1	1
GO:0006865	amino acid transport	8	6	6	0.53	0.87	1	1
GO:0006867	asparagine transport	1	1	1	0.69	0.87	1	1
GO:0006868	glutamine transport	3	2	3	0.33	0.87	0.56	1
GO:0006869	lipid transport	18	12	15	0.15	0.87	0.31	1
GO:0006873	cellular ion homeostasis	2	1	1	0.9	0.96	0.52	1
GO:0006874	cellular calcium ion homeostasis	32	22	21	0.74	0.91	0.7	1
GO:0006876	cellular cadmium ion homeostasis	1	1	1	0.69	0.87	1	1
GO:0006878	cellular copper ion homeostasis	4	3	3	0.64	0.87	1	1
GO:0006882	cellular zinc ion homeostasis	6	4	4	0.73	0.9	1	1
GO:0006883	cellular sodium ion homeostasis	2	1	1	0.9	0.96	0.52	1
GO:0006884	cell volume homeostasis	4	3	4	0.23	0.87	0.32	1
GO:0006885	regulation of pH	18	12	11	0.84	0.96	0.45	1
GO:0006887	exocytosis	14	10	11	0.33	0.87	0.57	1
GO:0006888	ER to Golgi vesicle-mediated transport	19	13	17	0.039	0.87	0.078	1
GO:0006890	retrograde vesicle-mediated transport, Golgi to ER	4	3	3	0.64	0.87	1	1
GO:0006891	intra-Golgi vesicle-mediated transport	3	2	3	0.33	0.87	0.56	1
GO:0006893	Golgi to plasma membrane transport	1	1	1	0.69	0.87	1	1
GO:0006895	Golgi to endosome transport	3	2	2	0.77	0.91	1	1
GO:0006897	endocytosis	30	21	25	0.063	0.87	0.11	1
GO:0006898	receptor-mediated endocytosis	12	8	10	0.23	0.87	0.36	1
GO:0006900	membrane budding	1	1	1	0.69	0.87	1	1
GO:0006904	vesicle docking involved in exocytosis	13	9	10	0.39	0.87	0.77	1
GO:0006906	vesicle fusion	5	3	5	0.16	0.87	0.33	1
GO:0006907	pinocytosis	3	2	3	0.33	0.87	0.56	1
GO:0006909	phagocytosis	13	9	11	0.18	0.87	0.37	1
GO:0006911	phagocytosis, engulfment	5	3	5	0.16	0.87	0.33	1
GO:0006913	nucleocytoplasmic transport	70	48	56	0.029	0.77	0.052	1
GO:0006915	apoptotic process	116	80	90	0.028	0.75	0.055	1
GO:0006916	anti-apoptosis	66	46	51	0.094	0.87	0.18	1
GO:0006917	induction of apoptosis	67	46	46	0.59	0.87	0.9	1
GO:0006919	activation of cysteine-type endopeptidase activity involved in apoptotic process	24	17	18	0.35	0.87	0.66	1
GO:0006922	cleavage of lamin	2	1	1	0.9	0.96	0.52	1
[truncated: 5,028 more rows]
